# Supplementary material for: Tetra­kis(μ2-2-phen­oxy­propionato)-κ3 O,O′:O′;κ3 O:O,O′;κ4 O:O′-bis­[(1,10-phenanthroline-κ2 N,N′)(2-phen­oxy­propionato-κ2 O,O′)cerium(III)]
Source: Acta Crystallogr Sect E Struct Rep Online. 2011 Sep 14;67(Pt 10):m1359–60. doi: 10.1107/S1600536811036129 (PMC3201429; doi:10.1107/S1600536811036129)
Supplement: Supplementary file 2 [file e-67-m1359-Isup2.hkl]

# 
# h,k,l, Fc-squared, Fo-squared, sigma(Fo-squared) and status flag 
# 
data_I
_shelx_title ' J in P2(1)/n                New: P21/c' 
_shelx_refln_list_code          4 
_shelx_F_calc_maximum      355.69 
_exptl_crystal_F_000      1651.73 
_reflns_d_resolution_high  0.8409 
 
loop_ 
 _symmetry_equiv_pos_as_xyz 
 'x, y, z' 
 '-x, y+1/2, -z+1/2' 
 '-x, -y, -z' 
 'x, -y-1/2, z-1/2' 
 
_cell_length_a    11.5137 
_cell_length_b    25.9311 
_cell_length_c    13.9620 
_cell_angle_alpha  90.000 
_cell_angle_beta  120.149 
_cell_angle_gamma  90.000 
 
_shelx_F_squared_multiplier     1.000 
 
loop_ 
 _refln_index_h 
 _refln_index_k 
 _refln_index_l 
 _refln_F_squared_calc 
 _refln_F_squared_meas 
 _refln_F_squared_sigma 
 _refln_observed_status 
   1   0   0    92046.74    87855.84   1315.99 o 
   2   0   0     1655.62     1704.75     33.94 o 
   3   0   0     5035.85     4795.61     97.74 o 
   4   0   0       77.52      112.86      8.81 o 
   5   0   0      313.80      309.03     16.62 o 
   6   0   0     3647.27     3698.15     64.07 o 
   7   0   0      296.84      337.88     32.12 o 
   8   0   0     2381.61     2376.64     74.81 o 
   9   0   0     2844.30     2983.84     90.87 o 
  10   0   0     5670.89     5698.58    191.03 o 
  11   0   0     4835.09     4944.82    137.51 o 
   2   1   0      618.84      742.14     17.15 o 
   3   1   0      792.18      782.08     17.39 o 
   4   1   0      513.19      427.69     11.13 o 
   5   1   0      462.47      391.14     13.45 o 
   6   1   0      314.41      336.10     13.82 o 
   7   1   0      536.42      534.64     23.59 o 
   8   1   0        2.56       26.09     12.36 o 
   9   1   0       11.77       32.51     14.95 o 
  10   1   0      128.60      152.07     22.01 o 
  11   1   0        9.71       48.47     20.25 o 
   1   2   0    50931.39    50642.48    611.64 o 
   2   2   0    38218.21    38007.93    462.34 o 
   3   2   0     4249.62     4270.67     63.29 o 
   4   2   0     5750.66     5330.65     52.51 o 
   5   2   0       21.82       21.97      5.31 o 
   6   2   0     2559.72     2638.05     38.09 o 
   7   2   0      186.59      167.71     14.93 o 
   8   2   0     2487.69     2418.50     54.07 o 
   9   2   0     3986.91     4089.45     78.35 o 
  10   2   0     4806.87     4971.83     93.17 o 
  11   2   0     4249.10     4449.00    107.42 o 
   1   3   0     6733.76     6734.97     88.02 o 
   2   3   0      549.71      587.96     14.59 o 
   3   3   0     2068.68     2048.58     36.27 o 
   4   3   0     1335.68     1461.67     25.39 o 
   5   3   0       51.63       44.87      6.14 o 
   6   3   0     2382.08     2535.43     37.13 o 
   7   3   0      692.00      766.00     31.51 o 
   8   3   0       29.69       24.87     11.85 o 
   9   3   0       32.00       13.14     13.51 o 
  10   3   0      374.89      393.33     28.99 o 
  11   3   0      110.86      118.95     22.62 o 
   0   4   0     3825.48     4533.88     89.04 o 
   1   4   0    16037.79    16178.07    224.13 o 
   2   4   0    30972.34    30038.55    369.10 o 
   3   4   0     2011.64     1957.23     35.76 o 
   4   4   0     4724.04     4638.41     51.89 o 
   5   4   0      615.31      585.51     16.02 o 
   6   4   0     1277.73     1379.59     27.26 o 
   7   4   0     1237.64     1208.46     30.03 o 
   8   4   0     1521.91     1512.55     38.71 o 
   9   4   0     5038.17     4895.66     88.19 o 
  10   4   0     4697.49     4927.73     93.51 o 
  11   4   0     3035.73     3137.30     74.79 o 
   1   5   0     3318.47     3384.55     63.20 o 
   2   5   0      986.01      876.27     18.30 o 
   3   5   0     2801.08     2747.13     37.08 o 
   4   5   0       22.05       11.96      5.28 o 
   5   5   0       14.90       20.27      5.78 o 
   6   5   0     1075.04      977.44     23.16 o 
   7   5   0      307.44      337.26     18.71 o 
   8   5   0      182.18      207.06     18.15 o 
   9   5   0      150.05      149.26     19.49 o 
  10   5   0      255.76      267.77     25.62 o 
  11   5   0       13.64       33.33     19.13 o 
   0   6   0     6815.50     7072.65    141.10 o 
   1   6   0    22001.86    22275.32    348.71 o 
   2   6   0    19031.17    18391.52    234.72 o 
   3   6   0    10216.48     9607.12     97.76 o 
   4   6   0     4865.19     4994.96     58.51 o 
   5   6   0       73.52       40.47      6.88 o 
   6   6   0      477.35      499.96     18.90 o 
   7   6   0     2125.35     2029.79     40.55 o 
   8   6   0     2481.08     2558.02     52.46 o 
   9   6   0     3193.91     3130.97     62.30 o 
  10   6   0     3215.39     3202.56     75.48 o 
  11   6   0     2911.41     2998.07     82.83 o 
   1   7   0      505.32      478.55     19.31 o 
   2   7   0        7.27        8.11      5.33 o 
   3   7   0     1768.56     1676.81     26.17 o 
   4   7   0     2188.47     2010.86     32.88 o 
   5   7   0      431.46      396.48     16.48 o 
   6   7   0     1152.32     1152.16     41.60 o 
   7   7   0     1166.36     1116.96     30.69 o 
   8   7   0      404.82      364.81     28.57 o 
   9   7   0      845.85      851.85     34.71 o 
  10   7   0       14.42       31.89     20.08 o 
  11   7   0       16.64      100.91     26.10 o 
   0   8   0    15271.38    13344.93    915.60 o 
   1   8   0    12685.99    12299.51    182.87 o 
   2   8   0    16965.57    17125.22    213.75 o 
   3   8   0    34663.00    35091.71    328.69 o 
   4   8   0     4748.86     4546.13     55.87 o 
   5   8   0      600.03      544.11     19.08 o 
   6   8   0      151.79      139.02     14.38 o 
   7   8   0     2412.25     2298.83     47.40 o 
   8   8   0     2786.09     2693.43     73.08 o 
   9   8   0     4269.39     4304.66     85.30 o 
  10   8   0     1708.78     1774.59     59.38 o 
  11   8   0     2793.67     3036.30     93.55 o 
   1   9   0     4025.92     4438.66     63.72 o 
   2   9   0     4736.89     4955.72     77.44 o 
   3   9   0      705.89      760.28     22.35 o 
   4   9   0      274.22      247.60     13.04 o 
   5   9   0      643.88      627.18     19.39 o 
   6   9   0     3436.30     3333.73     61.14 o 
   7   9   0     2203.82     2223.16     60.26 o 
   8   9   0        4.23       18.47     14.82 o 
   9   9   0      202.14      224.60     26.32 o 
  10   9   0      656.61      649.92     53.74 o 
  11   9   0       38.34       40.47     26.02 o 
   0  10   0    14304.13    14611.10    234.41 o 
   1  10   0    20546.73    20364.29    241.14 o 
   2  10   0    38888.82    38993.28    442.57 o 
   3  10   0    16132.99    16546.44    163.71 o 
   4  10   0      351.76      307.79     14.63 o 
   5  10   0     1220.80     1286.86     28.38 o 
   6  10   0        2.44       19.82     12.22 o 
   7  10   0      286.62      292.65     24.57 o 
   8  10   0     4816.66     4649.69    106.33 o 
   9  10   0     8812.08     8610.18    171.26 o 
  10  10   0     1798.18     2004.89     70.67 o 
  11  10   0     2505.20     2751.25    129.44 o 
   1  11   0      158.98      111.95      9.42 o 
   2  11   0      261.00      314.24     14.14 o 
   3  11   0     1549.53     1763.61     30.81 o 
   4  11   0      601.00      552.57     18.74 o 
   5  11   0      742.78      725.16     24.49 o 
   6  11   0     3242.27     3088.88     67.91 o 
   7  11   0       32.15       38.94     15.53 o 
   8  11   0      200.88      208.36     27.75 o 
   9  11   0      790.90      830.32     44.72 o 
  10  11   0      350.51      333.73     36.16 o 
  11  11   0       18.36       80.32     30.03 o 
   0  12   0    42115.93    43014.21    650.71 o 
   1  12   0    27136.04    26244.07    288.24 o 
   2  12   0    10338.19     9728.62    115.40 o 
   3  12   0     9109.73     8934.73    101.94 o 
   4  12   0      536.84      504.98     18.75 o 
   5  12   0      304.52      301.31     17.81 o 
   6  12   0      224.67      204.97     26.67 o 
   7  12   0     1273.75     1309.19     54.79 o 
   8  12   0     4675.52     4562.57    106.64 o 
   9  12   0     6245.94     6120.60    134.98 o 
  10  12   0     3138.15     3261.16    113.37 o 
   1  13   0      239.60      304.55     15.36 o 
   2  13   0     2041.40     2270.09     37.46 o 
   3  13   0        3.32        7.12      6.62 o 
   4  13   0     1070.34      970.86     26.14 o 
   5  13   0      338.42      344.45     22.19 o 
   6  13   0      993.33      949.53     38.78 o 
   7  13   0        9.77        0.00     16.60 o 
   8  13   0        1.26       26.59     18.54 o 
   9  13   0      182.02      254.93     32.43 o 
  10  13   0       13.42       34.81     24.59 o 
   0  14   0    27208.96    27882.49    436.95 o 
   1  14   0    29491.75    28776.13    357.19 o 
   2  14   0    12739.21    12713.26    141.01 o 
   3  14   0     7795.96     7997.40    101.25 o 
   4  14   0       64.11       42.17     10.49 o 
   5  14   0        8.06       21.54     11.33 o 
   6  14   0       16.77       10.11     14.11 o 
   7  14   0     1472.99     1315.09     53.73 o 
   8  14   0     1616.69     1646.66     62.84 o 
   9  14   0     3105.18     3109.31     90.11 o 
  10  14   0     2774.50     2899.82     89.86 o 
   1  15   0      432.26      453.90     18.06 o 
   2  15   0        6.57        8.28      7.76 o 
   3  15   0      422.32      496.39     24.63 o 
   4  15   0      633.92      706.12     24.65 o 
   5  15   0     2501.67     2564.75     61.35 o 
   6  15   0     1212.64     1217.75     45.44 o 
   7  15   0        2.91        0.00     15.41 o 
   8  15   0       75.45       59.65     21.76 o 
   9  15   0       16.41       57.70     24.10 o 
  10  15   0        0.17       45.54     26.54 o 
   0  16   0    11630.94    11736.13    205.79 o 
   1  16   0    14898.50    14819.36    146.56 o 
   2  16   0    10047.09     9987.52    121.57 o 
   3  16   0     4821.89     4748.69     73.92 o 
   4  16   0     2630.35     2684.64     48.85 o 
   5  16   0        4.03        0.00     12.76 o 
   6  16   0     1223.24     1181.34     46.00 o 
   7  16   0      319.80      342.76     40.92 o 
   8  16   0     1200.33     1285.56     64.52 o 
   9  16   0     1749.12     1771.73     70.25 o 
  10  16   0     1375.32     1436.69    186.48 o 
   1  17   0     1839.15     1992.19     34.34 o 
   2  17   0      380.56      394.47     20.64 o 
   3  17   0        2.94        7.19      8.60 o 
   4  17   0      161.36      176.06     23.03 o 
   5  17   0     2011.46     1956.56     55.15 o 
   6  17   0     1152.13     1167.58     50.34 o 
   7  17   0      358.37      324.79     32.63 o 
   8  17   0      659.96      700.35     47.77 o 
   9  17   0      181.59      191.44     35.27 o 
   0  18   0     6929.37     7033.87    177.63 o 
   1  18   0     5989.46     5652.95     90.72 o 
   2  18   0     5917.02     5849.58     86.12 o 
   3  18   0     4300.66     4498.39     72.98 o 
   4  18   0     1002.98      995.34     39.81 o 
   5  18   0      295.85      347.60     51.94 o 
   6  18   0      225.06      193.13     25.87 o 
   7  18   0     1222.88     1279.98     83.45 o 
   8  18   0     1762.42     1796.59     70.37 o 
   9  18   0     1522.62     1562.26     70.45 o 
   1  19   0      292.92      259.71     32.20 o 
   2  19   0      522.32      531.96     28.60 o 
   3  19   0      582.52      557.54     23.93 o 
   4  19   0      754.05      734.38     44.47 o 
   5  19   0     2088.98     2063.25     58.96 o 
   6  19   0      620.21      562.38     39.37 o 
   7  19   0      716.61      675.12     52.94 o 
   8  19   0      476.42      477.39     49.36 o 
   9  19   0       44.49       45.70     43.75 o 
   0  20   0     4069.77     3747.04    121.10 o 
   1  20   0     2951.06     2870.27     72.48 o 
   2  20   0     2646.30     2698.40     65.54 o 
   3  20   0     4643.70     4865.29     85.81 o 
   4  20   0     1954.48     1884.78     55.07 o 
   5  20   0      325.73      314.59     28.65 o 
   6  20   0      130.58      118.57     30.64 o 
   7  20   0      829.06      832.28     57.00 o 
   8  20   0      878.47      869.35     54.24 o 
   9  20   0     1667.49     1656.05     73.88 o 
   1  21   0      141.30      196.78     35.93 o 
   2  21   0       16.15       11.71     24.61 o 
   3  21   0     1919.60     1902.62     62.32 o 
   4  21   0      493.41      670.83     36.68 o 
   5  21   0      765.32      782.24     43.96 o 
   6  21   0      698.86      608.96     43.02 o 
   7  21   0      797.97      768.88     61.48 o 
   8  21   0      163.62      162.01     31.42 o 
   0  22   0     4579.93     4616.44    208.91 o 
   1  22   0     4075.49     4001.24    134.88 o 
   2  22   0     3036.07     2891.19    111.92 o 
   3  22   0     3972.57     3712.24    193.88 o 
   4  22   0     2992.14     2781.15     75.85 o 
   5  22   0      235.32      176.86     46.47 o 
   6  22   0      286.59      263.92     48.05 o 
   7  22   0      268.15      281.77     35.82 o 
   8  22   0      594.87      511.50     45.09 o 
   1  23   0        6.22       44.65     26.41 o 
   2  23   0       16.72       37.23     26.26 o 
   3  23   0     1038.13      994.84     70.52 o 
   4  23   0      256.08      284.07     44.81 o 
   5  23   0      259.35      294.11     31.72 o 
   6  23   0      209.23      185.47     29.20 o 
   7  23   0      398.32      383.98     40.21 o 
   0  24   0     5735.54     5299.90    234.07 o 
   1  24   0     5431.00     5317.86    167.69 o 
   2  24   0     3239.32     3203.58    157.60 o 
   3  24   0     2720.68     2605.85    109.41 o 
   4  24   0     1380.39     1438.50    128.35 o 
   5  24   0      140.73      138.29     31.39 o 
   6  24   0       37.61       27.39     24.49 o 
   7  24   0      366.97      451.69     96.65 o 
   1  25   0        3.04      117.02     35.57 o 
   2  25   0       12.11       25.04     27.61 o 
   3  25   0     2544.30     2264.09    137.66 o 
   4  25   0      490.38      446.61     56.41 o 
   5  25   0      137.01      134.03     41.44 o 
   6  25   0      290.33      265.26     40.17 o 
   0  26   0     4694.99     4731.02    228.41 o 
   1  26   0     2255.70     2188.54    137.53 o 
   2  26   0     2268.78     2439.29    110.05 o 
   3  26   0     2026.71     2164.83    127.35 o 
   4  26   0      316.87      284.35     49.09 o 
   5  26   0       22.32        7.02     50.12 o 
   6  26   0       38.53       44.39     35.03 o 
   1  27   0        0.47        8.88     28.48 o 
   2  27   0      310.58      343.46     51.81 o 
   3  27   0      545.39      520.71     60.05 o 
   4  27   0      465.83      393.23     77.48 o 
   5  27   0      297.35      287.10     51.44 o 
   0  28   0     3071.72     3301.97    187.40 o 
   1  28   0     1963.19     2093.83    104.44 o 
   2  28   0     1387.05     1345.41    276.45 o 
   3  28   0      551.57      522.58     62.37 o 
   4  28   0      193.87      199.54     44.86 o 
   1  29   0       35.05        4.12     30.71 o 
   2  29   0      546.44      460.31     60.69 o 
   3  29   0      401.16      385.35    106.53 o 
   4  29   0      541.73      518.67     96.28 o 
   0  30   0     1492.02     1283.41    129.42 o 
   1  30   0     1602.45     1645.58    100.92 o 
   2  30   0     1064.91     1146.84    203.88 o 
 -12   1   1      892.17      960.48     59.65 o 
 -11   1   1     2826.30     2959.51     70.05 o 
 -10   1   1      622.14      596.53     33.15 o 
  -9   1   1      368.11      303.26     23.54 o 
  -8   1   1      773.06      722.00     29.93 o 
  -7   1   1     1449.13     1381.34     39.34 o 
  -6   1   1    17398.23    17295.28    177.41 o 
  -5   1   1    16174.43    15774.73    160.16 o 
  -4   1   1    11150.24    10801.43    103.96 o 
  -3   1   1     8299.80     7613.46    103.58 o 
  -2   1   1    10905.83    11282.10    185.81 o 
  -1   1   1    70679.05    66551.30    886.33 o 
   0   1   1     4315.75     4738.54     61.73 o 
   1   1   1       70.47       54.98      7.30 o 
   2   1   1      465.82      486.16     11.75 o 
   3   1   1        8.56        6.44      3.90 o 
   4   1   1    16462.15    16322.45    137.29 o 
   5   1   1    19563.14    19866.82    173.62 o 
   6   1   1     9162.94     8846.12    106.32 o 
   7   1   1     8113.09     8078.67    102.62 o 
   8   1   1     9410.05     9335.10    118.63 o 
   9   1   1     5003.59     4719.74     87.65 o 
  10   1   1     3088.12     3061.30     70.67 o 
  11   1   1      544.68      606.64     38.38 o 
 -12   2   1        1.69       24.27     18.81 o 
 -11   2   1       64.14       59.88     18.65 o 
 -10   2   1       50.17       42.53     15.75 o 
  -9   2   1       16.18        0.00     10.65 o 
  -8   2   1       53.52       50.23     12.48 o 
  -7   2   1       34.64       49.92     11.20 o 
  -6   2   1     5626.26     5583.73     66.25 o 
  -5   2   1      115.70      105.78      7.75 o 
  -4   2   1      309.46      260.16      9.33 o 
  -3   2   1     4621.14     4387.33     70.36 o 
  -2   2   1     2048.87     2018.02     63.79 o 
  -1   2   1     1324.11     1353.34     20.78 o 
   0   2   1     1155.46     1106.13     17.30 o 
   1   2   1     4695.23     5091.29     68.04 o 
   2   2   1     2413.61     2647.98     41.53 o 
   3   2   1      257.40      207.28      9.04 o 
   4   2   1      778.24      739.52     14.76 o 
   5   2   1     1283.25     1150.29     20.65 o 
   6   2   1       16.18       33.40      9.68 o 
   7   2   1       23.97       30.50     11.00 o 
   8   2   1       70.47       82.93     15.84 o 
   9   2   1      101.76       88.26     17.03 o 
  10   2   1       12.13       28.12     20.75 o 
  11   2   1        4.05        0.00     20.64 o 
 -12   3   1     1174.66     1067.15     48.67 o 
 -11   3   1      531.02      546.55     46.29 o 
 -10   3   1      535.85      545.03     31.67 o 
  -9   3   1        1.98        0.00     11.22 o 
  -8   3   1     1566.59     1521.71     40.64 o 
  -7   3   1     4389.78     4288.22     71.91 o 
  -6   3   1    11496.62    11310.20    107.34 o 
  -5   3   1    25947.36    25010.78    213.95 o 
  -4   3   1    19684.43    19048.31    188.73 o 
  -3   3   1     1782.09     1788.98     32.62 o 
  -2   3   1    71251.63    68649.77    899.68 o 
  -1   3   1    36501.05    36054.75    437.75 o 
   0   3   1    11334.13    11211.81    143.07 o 
   1   3   1    45686.39    45046.57    608.06 o 
   2   3   1      926.98     1099.97     22.64 o 
   3   3   1       30.36       55.12      6.20 o 
   4   3   1    12926.68    13386.37    132.96 o 
   5   3   1    24587.15    24617.97    204.06 o 
   6   3   1    16777.55    16560.59    171.71 o 
   7   3   1    10211.68    10038.23    130.56 o 
   8   3   1     6231.78     6186.19     94.16 o 
   9   3   1     4043.32     4083.17     81.47 o 
  10   3   1     1877.09     1851.29    104.70 o 
  11   3   1      685.55      683.00     40.29 o 
 -12   4   1       15.18        7.71     19.87 o 
 -11   4   1        1.63        0.00     16.61 o 
 -10   4   1      298.78      261.38     24.40 o 
  -9   4   1       36.76       25.36     13.81 o 
  -8   4   1      324.53      294.02     23.40 o 
  -7   4   1      805.38      832.44     35.73 o 
  -6   4   1      114.59      163.03     10.15 o 
  -5   4   1     3877.82     4003.40     47.46 o 
  -4   4   1      346.09      246.39     11.55 o 
  -3   4   1     1770.61     1648.57     31.49 o 
  -2   4   1      456.20      412.39     13.30 o 
  -1   4   1     2431.39     2493.83     37.53 o 
   0   4   1       35.13       40.52      4.82 o 
   1   4   1       19.83        1.94      4.16 o 
   2   4   1    10464.05    10335.47    125.58 o 
   3   4   1      386.26      342.75     10.67 o 
   4   4   1       33.73       37.56      6.22 o 
   5   4   1     1180.02     1294.34     23.01 o 
   6   4   1     1031.44      996.57     26.02 o 
   7   4   1       83.49      113.40     13.73 o 
   8   4   1      383.63      346.54     24.55 o 
   9   4   1      399.82      432.37     29.47 o 
  10   4   1      245.16      291.61     27.47 o 
  11   4   1        3.00        0.00     20.46 o 
 -12   5   1     1525.01     1564.23     64.01 o 
 -11   5   1      820.95      885.16     42.50 o 
 -10   5   1      340.44      315.64     27.81 o 
  -9   5   1       91.03       65.89     15.80 o 
  -8   5   1     2127.79     2010.65     44.56 o 
  -7   5   1     7262.45     7214.05     93.24 o 
  -6   5   1    12192.97    12304.68    116.02 o 
  -5   5   1    23069.28    23263.47    209.91 o 
  -4   5   1    33908.64    33649.35    297.66 o 
  -3   5   1    25100.85    24339.94    304.96 o 
  -2   5   1    32221.82    31914.13    425.51 o 
  -1   5   1    93145.59    82692.27   2152.63 o 
   0   5   1    14119.89    14324.75    181.55 o 
   1   5   1      895.73      883.33     23.79 o 
   2   5   1       98.71       82.35      7.46 o 
   3   5   1     3946.31     4228.55     47.27 o 
   4   5   1     8474.51     8184.18     87.80 o 
   5   5   1    12538.00    12042.93    112.46 o 
   6   5   1    13979.78    13860.09    157.10 o 
   7   5   1    10525.47    10664.27    129.70 o 
   8   5   1     5561.77     5567.82     87.91 o 
   9   5   1     3271.17     3307.49     90.71 o 
  10   5   1     2664.55     2691.66     65.98 o 
  11   5   1     1001.89     1025.07     53.30 o 
 -12   6   1       96.25      123.74     31.68 o 
 -11   6   1      102.90      114.32     21.61 o 
 -10   6   1      101.22       76.61     17.65 o 
  -9   6   1       12.41        9.03     13.35 o 
  -8   6   1      286.96      247.32     18.75 o 
  -7   6   1     1096.12     1142.35     29.45 o 
  -6   6   1      583.86      613.31     18.17 o 
  -5   6   1       82.75      116.09      8.85 o 
  -4   6   1      577.05      565.26     15.30 o 
  -3   6   1      902.78      900.51     20.76 o 
  -2   6   1     3041.11     2957.80     47.44 o 
  -1   6   1    20318.82    20056.42    279.53 o 
   0   6   1      745.07      819.00     17.63 o 
   1   6   1     3926.05     3883.47     57.97 o 
   2   6   1      445.28      417.57     14.67 o 
   3   6   1        2.64        0.00      4.39 o 
   4   6   1      246.16      264.15     16.89 o 
   5   6   1      317.06      283.64     12.90 o 
   6   6   1      440.39      510.28     27.19 o 
   7   6   1        3.66        9.31     10.60 o 
   8   6   1        0.54       20.82     13.28 o 
   9   6   1       34.95       50.18     15.50 o 
  10   6   1       89.51       76.12     21.06 o 
  11   6   1        1.83        1.73     21.93 o 
 -11   7   1     1724.36     1651.66     61.92 o 
 -10   7   1      527.20      517.48     32.85 o 
  -9   7   1       28.46       17.00     14.19 o 
  -8   7   1      724.46      687.97     28.34 o 
  -7   7   1     6621.17     6633.08    117.53 o 
  -6   7   1    12207.76    11877.17    124.72 o 
  -5   7   1    25047.82    25005.76    252.35 o 
  -4   7   1    33001.94    32728.13    306.83 o 
  -3   7   1    45426.42    44436.51    463.09 o 
  -2   7   1    15022.68    14942.93    194.84 o 
  -1   7   1      299.15      391.15     21.97 o 
   0   7   1     8443.45     8057.11    158.89 o 
   1   7   1     1643.46     1883.33     34.28 o 
   2   7   1      187.05      187.28     11.16 o 
   3   7   1      743.18      757.49     21.26 o 
   4   7   1     8168.40     7855.57     86.34 o 
   5   7   1    12095.41    11951.92    118.40 o 
   6   7   1    13659.94    13325.42    163.34 o 
   7   7   1    12654.81    12543.27    149.40 o 
   8   7   1     6131.65     6073.14     93.94 o 
   9   7   1     2136.10     2093.53     56.87 o 
  10   7   1     3341.26     3568.74     80.91 o 
  11   7   1     1292.18     1341.95     60.24 o 
 -11   8   1      134.02      153.94     29.90 o 
 -10   8   1        2.12        0.00     18.56 o 
  -9   8   1      106.64      107.95     20.23 o 
  -8   8   1      241.41      281.64     21.63 o 
  -7   8   1      689.02      731.17     29.08 o 
  -6   8   1      634.85      723.19     21.81 o 
  -5   8   1     1565.24     1605.44     30.59 o 
  -4   8   1     3142.84     3120.36     42.04 o 
  -3   8   1      421.96      412.45     14.94 o 
  -2   8   1     6494.63     6551.18     86.28 o 
  -1   8   1      171.21      219.19     14.38 o 
   0   8   1      952.33     1131.20     22.85 o 
   1   8   1       24.99       14.96      6.01 o 
   2   8   1       36.55       23.35      4.94 o 
   3   8   1       62.32       84.34      8.16 o 
   4   8   1      664.45      700.59     19.47 o 
   5   8   1       11.30       12.71      6.38 o 
   6   8   1       70.09      107.28     19.53 o 
   7   8   1       20.56       47.86     12.70 o 
   8   8   1       17.54       44.98     16.05 o 
   9   8   1      365.28      392.32     30.33 o 
  10   8   1       11.87       16.66     17.96 o 
 -11   9   1      947.07     1049.42     58.37 o 
 -10   9   1     1505.67     1556.31     63.40 o 
  -9   9   1      197.83      117.09     23.94 o 
  -8   9   1      301.95      309.50     23.10 o 
  -7   9   1     3813.85     3809.66     69.39 o 
  -6   9   1     8710.30     8490.32    105.51 o 
  -5   9   1    17599.73    17018.91    179.22 o 
  -4   9   1    17974.80    17704.98    174.45 o 
  -3   9   1    32149.35    32325.72    318.30 o 
  -2   9   1    28452.91    28033.78    299.71 o 
  -1   9   1     7283.14     7234.58     88.93 o 
   0   9   1     3434.71     3295.09     64.25 o 
   1   9   1    11888.28    12064.79    149.03 o 
   2   9   1     1610.22     1864.87     27.05 o 
   3   9   1    20391.81    20100.37    326.48 o 
   4   9   1     4702.92     4816.66     62.90 o 
   5   9   1     8443.64     8303.04    105.09 o 
   6   9   1    12420.33    12223.63    184.93 o 
   7   9   1     5838.78     5703.83    117.74 o 
   8   9   1     7340.14     7519.29    190.84 o 
   9   9   1     2383.68     2432.45    115.26 o 
  10   9   1     2039.60     2028.26     67.52 o 
 -11  10   1       90.62       83.72     26.66 o 
 -10  10   1       27.22       43.07     27.87 o 
  -9  10   1        3.19        0.00     17.75 o 
  -8  10   1        9.72        0.00     15.35 o 
  -7  10   1     1203.03     1183.20     36.50 o 
  -6  10   1      108.33       80.21     11.38 o 
  -5  10   1     3277.43     3300.45     47.09 o 
  -4  10   1     4939.49     5203.10     67.36 o 
  -3  10   1        2.06        2.49      5.15 o 
  -2  10   1     3097.74     3390.76     58.05 o 
  -1  10   1     3520.83     3791.14     50.25 o 
   0  10   1     1032.16     1173.33     22.23 o 
   1  10   1        8.44       51.71      7.18 o 
   2  10   1       25.30        2.95      4.97 o 
   3  10   1      498.98      530.40     18.46 o 
   4  10   1     1707.70     1719.24     32.09 o 
   5  10   1      286.99      317.66     18.83 o 
   6  10   1      592.55      587.70     30.90 o 
   7  10   1       34.92       60.93     19.31 o 
   8  10   1       69.05      115.89     24.13 o 
   9  10   1      318.55      295.40     30.11 o 
  10  10   1      236.93      220.19     34.12 o 
 -11  11   1      497.34      482.57     72.52 o 
 -10  11   1      641.96      621.83     45.41 o 
  -9  11   1        0.01        0.00     16.80 o 
  -8  11   1      492.19      445.21     34.62 o 
  -7  11   1     2551.55     2503.46     62.42 o 
  -6  11   1     3280.09     3346.72     70.54 o 
  -5  11   1    13354.35    13725.18    180.90 o 
  -4  11   1    18009.07    17561.83    184.50 o 
  -3  11   1    15778.04    14867.86    156.47 o 
  -2  11   1    27197.95    26632.52    274.41 o 
  -1  11   1    10594.69    10612.19    118.36 o 
   0  11   1     2941.44     2830.42     41.01 o 
   1  11   1    13339.56    13618.56    166.21 o 
   2  11   1      639.87      665.85     17.14 o 
   3  11   1     5565.47     5732.90     75.90 o 
   4  11   1     3747.69     3539.28     51.90 o 
   5  11   1     5696.64     5582.60     83.89 o 
   6  11   1     2546.40     2657.74     63.24 o 
   7  11   1     7853.03     7880.56    150.83 o 
   8  11   1     5938.20     5673.37    124.06 o 
   9  11   1     1742.89     1724.66     60.82 o 
  10  11   1     2011.71     1981.15     68.39 o 
 -11  12   1      152.88      133.62     36.04 o 
 -10  12   1      255.66      234.31     34.04 o 
  -9  12   1      142.10      157.80     30.71 o 
  -8  12   1       81.88       61.71     20.82 o 
  -7  12   1     1819.96     1759.68     52.26 o 
  -6  12   1      136.76      178.12     19.67 o 
  -5  12   1      151.88      152.06     13.69 o 
  -4  12   1      176.99      184.00     12.65 o 
  -3  12   1        7.81        4.80      5.98 o 
  -2  12   1      159.34      125.98     11.02 o 
  -1  12   1     5440.41     5489.98     69.76 o 
   0  12   1     3006.79     3382.76     72.41 o 
   1  12   1      174.22      169.96     10.49 o 
   2  12   1      422.37      560.76     18.93 o 
   3  12   1       21.74       14.53      6.64 o 
   4  12   1     1337.78     1391.67     31.47 o 
   5  12   1      117.48      161.28     15.53 o 
   6  12   1      272.29      271.14     24.26 o 
   7  12   1      655.41      724.40     57.60 o 
   8  12   1      252.51      244.67     29.74 o 
   9  12   1       40.85       69.40     21.62 o 
  10  12   1      656.63      587.58     43.32 o 
 -11  13   1      285.92      306.29     37.74 o 
 -10  13   1      249.39      230.50     31.80 o 
  -9  13   1      458.95      426.19     42.89 o 
  -8  13   1       21.24       10.84     17.99 o 
  -7  13   1     1931.15     2067.24     66.95 o 
  -6  13   1     9236.83     9037.18    146.93 o 
  -5  13   1     3585.55     3653.25     62.60 o 
  -4  13   1    19158.71    19188.36    244.12 o 
  -3  13   1     9488.33     9325.79    101.99 o 
  -2  13   1    11875.71    11378.35    168.82 o 
  -1  13   1    16867.31    16568.33    179.07 o 
   0  13   1     1449.40     1285.61     28.32 o 
   1  13   1     2029.02     2365.91     33.82 o 
   2  13   1     1083.35     1300.35     26.63 o 
   3  13   1        7.84        3.24      6.61 o 
   4  13   1     4259.29     4044.83     61.80 o 
   5  13   1     1654.03     1685.01     44.00 o 
   6  13   1     2919.39     2854.54     68.13 o 
   7  13   1    15283.71    15184.01    289.23 o 
   8  13   1     4805.75     4702.54    111.56 o 
   9  13   1     2711.57     2767.31    147.85 o 
  10  13   1     1510.02     1585.16     65.00 o 
 -10  14   1      339.85      411.80     40.36 o 
  -9  14   1       93.44      104.98     28.42 o 
  -8  14   1     1129.28     1092.26     52.65 o 
  -7  14   1      588.44      571.61     34.96 o 
  -6  14   1       66.62      107.32     18.66 o 
  -5  14   1        6.60        0.00      9.24 o 
  -4  14   1      595.08      622.22     25.95 o 
  -3  14   1        7.97        0.00      6.75 o 
  -2  14   1      651.41      673.49     17.74 o 
  -1  14   1     2357.49     2466.02     41.00 o 
   0  14   1     4676.35     4658.83     67.84 o 
   1  14   1      497.74      495.88     15.59 o 
   2  14   1      305.50      278.28     15.00 o 
   3  14   1      491.06      465.94     22.18 o 
   4  14   1      875.24      776.39     40.91 o 
   5  14   1      521.10      556.34     30.87 o 
   6  14   1      246.79      310.34     29.85 o 
   7  14   1      203.86      248.78     29.22 o 
   8  14   1       26.91       65.07     22.29 o 
   9  14   1      115.47      167.75     30.38 o 
  10  14   1      171.81      216.70     30.92 o 
 -10  15   1      391.68      365.42     45.63 o 
  -9  15   1       26.90       72.81     27.43 o 
  -8  15   1      283.20      251.88     30.83 o 
  -7  15   1     1686.48     1748.91     59.93 o 
  -6  15   1     7203.15     6997.23    123.30 o 
  -5  15   1     5257.02     5385.21     90.28 o 
  -4  15   1     9353.24     9363.78    116.61 o 
  -3  15   1    12488.77    12399.23    137.69 o 
  -2  15   1    10342.79    10546.94    109.17 o 
  -1  15   1     4348.85     4375.79     62.14 o 
   0  15   1     3003.28     2891.63     49.58 o 
   1  15   1     2800.76     2801.88     39.77 o 
   2  15   1      788.90      760.03     22.97 o 
   3  15   1      621.22      625.62     24.02 o 
   4  15   1     2311.82     2297.99     51.18 o 
   5  15   1     4563.41     4531.95     95.60 o 
   6  15   1     3952.84     4001.27    104.84 o 
   7  15   1    11924.41    11527.95    206.86 o 
   8  15   1     6755.34     6487.42    214.21 o 
   9  15   1     3240.29     3451.02     98.80 o 
 -10  16   1      293.88      340.83     45.40 o 
  -9  16   1       70.31       83.80     28.11 o 
  -8  16   1        7.96        0.00     17.73 o 
  -7  16   1       62.37       65.78     20.22 o 
  -6  16   1     1613.04     1592.83     49.92 o 
  -5  16   1      173.11      210.52     20.07 o 
  -4  16   1      125.60      128.80     13.61 o 
  -3  16   1        1.35        0.00      8.50 o 
  -2  16   1       34.18       10.60      7.38 o 
  -1  16   1       18.97       21.37      9.01 o 
   0  16   1     9056.20     9055.40    117.31 o 
   1  16   1     5549.22     5388.66     69.71 o 
   2  16   1     2029.53     2088.22     44.60 o 
   3  16   1      374.97      370.93     19.03 o 
   4  16   1      249.34      240.73     21.36 o 
   5  16   1     1765.95     1703.24     54.44 o 
   6  16   1      242.30      233.22     34.47 o 
   7  16   1      111.98      124.24     25.74 o 
   8  16   1       16.95       27.37     36.46 o 
   9  16   1      154.36      132.03     28.42 o 
 -10  17   1      166.28      141.70     43.44 o 
  -9  17   1        1.58        0.00     22.89 o 
  -8  17   1      782.13      740.19     47.21 o 
  -7  17   1     1023.99      990.14     49.39 o 
  -6  17   1     3950.46     4095.69     87.44 o 
  -5  17   1    10597.83    10576.93    167.91 o 
  -4  17   1    10382.32    10415.09    137.93 o 
  -3  17   1    12792.57    12606.96    156.59 o 
  -2  17   1     8845.93     8531.49     97.41 o 
  -1  17   1     5421.72     5682.58     93.48 o 
   0  17   1     1709.60     1895.97     35.11 o 
   1  17   1       30.08       31.70      9.08 o 
   2  17   1      415.47      476.92     20.15 o 
   3  17   1     1149.74     1139.00     32.30 o 
   4  17   1     1285.35     1197.57     50.52 o 
   5  17   1     5603.78     5324.27    103.14 o 
   6  17   1     6239.49     6151.33    128.67 o 
   7  17   1     5885.44     5886.56    129.98 o 
   8  17   1     4277.80     4206.72    108.57 o 
   9  17   1     2017.63     1970.04     88.15 o 
 -10  18   1      188.04      151.84     37.36 o 
  -9  18   1      479.85      441.20     46.93 o 
  -8  18   1       19.21       16.84     21.32 o 
  -7  18   1       17.64        3.57     18.66 o 
  -6  18   1      284.35      295.68     39.76 o 
  -5  18   1      295.29      353.31     28.42 o 
  -4  18   1       27.26       29.31     16.73 o 
  -3  18   1      271.71      292.92     18.44 o 
  -2  18   1      692.78      830.36     27.43 o 
  -1  18   1      693.45      704.61     31.41 o 
   0  18   1     1300.29     1334.58     40.54 o 
   1  18   1     2926.58     3002.38     52.84 o 
   2  18   1      626.87      638.54     24.89 o 
   3  18   1      529.19      474.98     23.44 o 
   4  18   1      731.51      686.01     31.67 o 
   5  18   1       86.86       93.62     19.24 o 
   6  18   1      106.75       90.66     29.25 o 
   7  18   1       13.89        6.46     19.73 o 
   8  18   1        4.00       29.65     29.83 o 
   9  18   1       74.46       86.65     28.26 o 
  -9  19   1       30.07       20.09     25.16 o 
  -8  19   1      202.92      153.69     33.24 o 
  -7  19   1      819.58      885.07     49.02 o 
  -6  19   1     3397.32     3302.56    100.62 o 
  -5  19   1     6922.36     6943.24    125.11 o 
  -4  19   1    11549.15    11474.00    178.80 o 
  -3  19   1    12810.48    13140.71    180.47 o 
  -2  19   1     8471.21     8320.28    127.40 o 
  -1  19   1     4614.13     4412.11    256.43 o 
   0  19   1     1667.96     1624.93     54.07 o 
   1  19   1      359.70      390.56     23.16 o 
   2  19   1        6.01        8.27     12.92 o 
   3  19   1     1546.15     1460.08     45.93 o 
   4  19   1     2013.01     2041.56     57.29 o 
   5  19   1     1973.96     2111.40     91.39 o 
   6  19   1     4014.59     3872.92     97.55 o 
   7  19   1     3950.51     4066.02    134.32 o 
   8  19   1     2266.66     2415.46    104.82 o 
  -9  20   1      450.19      475.18     49.83 o 
  -8  20   1      173.60      124.43     38.02 o 
  -7  20   1      180.51      171.20     27.73 o 
  -6  20   1      170.93      158.34     37.27 o 
  -5  20   1      525.53      524.45     48.36 o 
  -4  20   1      457.74      405.67     29.51 o 
  -3  20   1      363.25      381.63     35.30 o 
  -2  20   1       52.04       64.43     23.86 o 
  -1  20   1      205.14      230.33     35.85 o 
   0  20   1        4.46       18.49     23.96 o 
   1  20   1      312.77      273.69     59.03 o 
   2  20   1     1407.90     1297.53     44.31 o 
   3  20   1      785.68      785.41     36.84 o 
   4  20   1      871.60      843.20     44.76 o 
   5  20   1       61.79       47.15     22.78 o 
   6  20   1      119.06      125.16     30.62 o 
   7  20   1        0.61        0.00     21.89 o 
   8  20   1        3.91       68.93     25.09 o 
  -9  21   1       60.55       77.11     33.61 o 
  -8  21   1      383.02      400.30     46.46 o 
  -7  21   1      568.07      608.82     44.65 o 
  -6  21   1     1439.75     1367.60     63.45 o 
  -5  21   1     6248.06     6162.74    127.31 o 
  -4  21   1     8134.88     8007.26    148.99 o 
  -3  21   1     2561.84     2470.21    100.81 o 
  -2  21   1     4879.78     4907.50    151.28 o 
  -1  21   1     5969.33     5735.97    167.77 o 
   0  21   1      990.37      949.48     62.17 o 
   1  21   1      817.65      737.28     74.21 o 
   2  21   1      229.83      233.89     27.58 o 
   3  21   1      231.25      249.79     24.96 o 
   4  21   1      703.53      674.59     37.48 o 
   5  21   1     2640.44     2526.08     74.71 o 
   6  21   1     2604.65     2605.14     79.10 o 
   7  21   1     2237.16     2081.81     81.63 o 
   8  21   1     1526.09     1410.97     68.20 o 
  -8  22   1      520.68      516.94     51.34 o 
  -7  22   1      256.82      195.72     30.42 o 
  -6  22   1       42.61       18.38     20.86 o 
  -5  22   1      839.53      814.00     45.33 o 
  -4  22   1      483.55      498.75     54.55 o 
  -3  22   1      180.86      207.88     39.10 o 
  -2  22   1       27.97       42.97     28.44 o 
  -1  22   1      183.04      269.02     40.54 o 
   0  22   1      410.87      424.43     48.32 o 
   1  22   1     3702.05     3494.50    220.86 o 
   2  22   1     1722.19     1581.39    152.19 o 
   3  22   1       27.90       19.20     19.00 o 
   4  22   1      338.84      348.70     43.59 o 
   5  22   1      148.78      209.03     42.61 o 
   6  22   1      233.77      233.48     31.61 o 
   7  22   1        0.06        0.52     23.53 o 
  -8  23   1      209.78      228.66     39.55 o 
  -7  23   1      354.63      337.36     37.28 o 
  -6  23   1      917.32     1022.17     52.75 o 
  -5  23   1     3782.02     3858.50    114.34 o 
  -4  23   1     6023.61     5830.22    234.13 o 
  -3  23   1     1704.19     1840.76     91.11 o 
  -2  23   1     3015.94     2827.00    110.63 o 
  -1  23   1     2539.92     2381.74    233.19 o 
   0  23   1     1304.96     1440.57     90.43 o 
   1  23   1     1076.72     1100.92     71.90 o 
   2  23   1      308.63      310.45     45.50 o 
   3  23   1      465.15      578.07     58.36 o 
   4  23   1      511.34      562.14     39.28 o 
   5  23   1     2146.91     2198.50     72.08 o 
   6  23   1     1655.18     1614.37     98.50 o 
   7  23   1     1501.89     1530.71     69.39 o 
  -7  24   1      231.46      219.35     59.88 o 
  -6  24   1      108.70      126.38     32.59 o 
  -5  24   1      314.95      294.08     62.07 o 
  -4  24   1      760.12      679.39     64.07 o 
  -3  24   1      182.50      182.18     39.97 o 
  -2  24   1      560.81      574.60     92.70 o 
  -1  24   1      519.84      471.99     53.11 o 
   0  24   1     1953.28     2019.62     95.39 o 
   1  24   1     3380.41     3132.29    120.83 o 
   2  24   1     1123.52     1087.79     89.55 o 
   3  24   1      131.36      191.58     75.15 o 
   4  24   1       68.21       93.23     27.91 o 
   5  24   1      107.33      112.56     25.03 o 
   6  24   1        9.41        0.00     22.66 o 
  -7  25   1      199.27      226.68     56.91 o 
  -6  25   1      877.90     1017.93     81.31 o 
  -5  25   1     1375.44     1320.01     86.42 o 
  -4  25   1     3263.38     3169.76    144.89 o 
  -3  25   1     3846.91     3870.34    402.35 o 
  -2  25   1     3176.12     3342.40    127.11 o 
  -1  25   1     2614.79     2655.49    111.48 o 
   0  25   1     1171.17     1048.28     72.79 o 
   1  25   1        2.24       47.29     31.44 o 
   2  25   1       68.72       94.32     33.53 o 
   3  25   1      170.64      160.54     65.47 o 
   4  25   1     1401.12     1413.23     88.58 o 
   5  25   1     1389.01     1362.70     97.75 o 
   6  25   1     1329.29     1327.04     63.31 o 
  -6  26   1       20.03       58.12     36.24 o 
  -5  26   1        3.33        8.90     31.52 o 
  -4  26   1      157.42      171.53     57.29 o 
  -3  26   1       51.17       22.89     33.02 o 
  -2  26   1     1122.28     1240.00     92.57 o 
  -1  26   1      590.16      713.32     64.83 o 
   0  26   1      440.06      494.28     56.61 o 
   1  26   1      371.88      342.52     51.48 o 
   2  26   1     1479.31     1447.95    117.47 o 
   3  26   1     1241.09     1280.61    175.39 o 
   4  26   1      127.18      196.48     44.30 o 
   5  26   1       55.80      138.18     55.78 o 
  -6  27   1      636.33      771.32     76.84 o 
  -5  27   1     1127.37     1344.75     92.14 o 
  -4  27   1     1238.95     1426.08     90.43 o 
  -3  27   1     3820.16     3473.97    136.48 o 
  -2  27   1     3071.78     3212.24    175.20 o 
  -1  27   1     2600.73     2748.13    222.31 o 
   0  27   1     1351.21     1388.29     95.59 o 
   1  27   1        4.34        0.00     28.42 o 
   2  27   1        0.99       37.11     32.68 o 
   3  27   1      291.44      300.66     50.74 o 
   4  27   1     1251.96     1146.62     84.61 o 
   5  27   1      893.82      988.50    191.18 o 
  -5  28   1       60.19       56.85     38.20 o 
  -4  28   1       19.10        0.00     32.20 o 
  -3  28   1        3.34       46.26     34.45 o 
  -2  28   1       42.06      104.71     38.37 o 
  -1  28   1      310.69      305.75     50.36 o 
   0  28   1      134.01      157.53     42.26 o 
   1  28   1      698.89      717.54     77.48 o 
   2  28   1      828.78      830.26    132.32 o 
   3  28   1      857.42      886.88     96.09 o 
   4  28   1      478.65      545.83     65.36 o 
  -4  29   1     1120.49     1170.78     88.95 o 
  -3  29   1     1249.56     1160.29     87.33 o 
  -2  29   1     1998.47     1867.13    102.58 o 
  -1  29   1     1350.82     1435.54     92.55 o 
   0  29   1      528.27      623.00     67.85 o 
   1  29   1      107.97       89.52     37.89 o 
   2  29   1        5.54        0.00     30.79 o 
   3  29   1      198.07      212.83     48.50 o 
  -3  30   1        2.24        0.00     32.35 o 
  -2  30   1       98.23       95.49     40.02 o 
  -1  30   1      313.33      382.62     58.15 o 
   0  30   1      273.25      389.59     58.48 o 
   1  30   1      210.36      181.35     45.89 o 
   2  30   1      656.70      759.09     76.94 o 
 -12   0   2      195.64      204.90     36.18 o 
 -11   0   2       53.73       69.62     25.13 o 
 -10   0   2     2990.59     3029.78     93.84 o 
  -9   0   2     3548.02     3405.16     95.15 o 
  -8   0   2    10290.99    10422.55    203.87 o 
  -7   0   2    20213.18    19649.24    300.54 o 
  -6   0   2    16240.40    16325.20    225.59 o 
  -5   0   2    16497.33    16081.13    219.77 o 
  -4   0   2      173.10       97.52     12.97 o 
  -3   0   2    27294.02    28452.39    842.31 o 
  -2   0   2      257.76      292.37     14.62 o 
  -1   0   2     6876.30     6784.45    122.91 o 
   1   0   2    73808.17    74596.09   1526.41 o 
   2   0   2    18360.52    18808.93    333.76 o 
   3   0   2    24987.21    24269.24    360.27 o 
   4   0   2     1696.87     1348.28     31.68 o 
   5   0   2    11028.95    10738.01    145.08 o 
   6   0   2     9365.51     9744.63    165.31 o 
   7   0   2     6286.13     6492.05    125.62 o 
   8   0   2     1591.43     1557.78     55.69 o 
   9   0   2        2.02        5.45     18.79 o 
  10   0   2       38.40       45.52     25.71 o 
 -12   1   2       68.60       79.38     20.81 o 
 -11   1   2        2.65        0.00     14.55 o 
 -10   1   2       21.33       27.33     14.40 o 
  -9   1   2       17.42        0.21     12.88 o 
  -8   1   2       54.74       85.70     26.57 o 
  -7   1   2      147.71      195.38     15.43 o 
  -6   1   2       61.88       55.94      7.72 o 
  -5   1   2     1535.55     1455.97     22.43 o 
  -4   1   2      437.66      408.80     18.02 o 
  -3   1   2    15925.18    16729.93    229.34 o 
  -1   1   2      404.12      380.35      9.28 o 
   0   1   2     1097.16     1038.42     20.23 o 
   1   1   2     7131.98     7675.78     99.80 o 
   2   1   2       25.86       34.92      4.17 o 
   3   1   2     2011.06     1870.50     23.46 o 
   4   1   2       14.08       11.02      5.49 o 
   5   1   2       58.57       58.58      7.79 o 
   6   1   2     1013.74     1078.17     31.62 o 
   7   1   2       63.01       44.20     11.66 o 
   8   1   2       13.20        8.22     11.59 o 
   9   1   2       40.06       15.77     13.82 o 
  10   1   2       52.08       38.42     17.98 o 
 -12   2   2       80.21       58.91     20.89 o 
 -11   2   2      346.22      289.50     26.32 o 
 -10   2   2     2634.52     2563.49     60.30 o 
  -9   2   2     5362.36     5299.02     90.01 o 
  -8   2   2    12833.19    12924.19    171.90 o 
  -7   2   2    18910.83    18435.13    213.49 o 
  -6   2   2    13116.06    12665.38    122.72 o 
  -5   2   2    18926.60    18560.23    157.54 o 
  -4   2   2      119.21      113.22      9.60 o 
  -3   2   2    35741.48    36007.70    479.23 o 
  -2   2   2     8141.00     7706.28    101.74 o 
  -1   2   2    14407.70    14069.20    175.59 o 
   0   2   2     3095.05     2760.84     41.82 o 
   1   2   2    43371.62    44421.16    601.25 o 
   2   2   2     7655.29     7154.57     96.89 o 
   3   2   2    31775.44    32373.41    277.96 o 
   4   2   2    17489.05    17947.77    151.37 o 
   5   2   2    12215.52    11870.46    111.74 o 
   6   2   2     8886.33     8576.82    105.60 o 
   7   2   2     4195.43     4076.73     67.56 o 
   8   2   2     1806.59     1864.59     42.86 o 
   9   2   2       87.46       60.77     15.89 o 
  10   2   2      184.67      152.54     23.37 o 
 -12   3   2      289.88      292.62     29.15 o 
 -11   3   2       33.95       22.46     16.75 o 
 -10   3   2       18.36        0.00     14.55 o 
  -9   3   2      364.64      395.15     33.17 o 
  -8   3   2      311.18      330.27     29.69 o 
  -7   3   2       18.05       32.54     10.39 o 
  -6   3   2     2831.74     2728.41     43.27 o 
  -5   3   2      287.31      290.54     13.62 o 
  -4   3   2     2633.61     2616.90     36.28 o 
  -3   3   2    24986.14    25874.68    348.80 o 
  -2   3   2    22697.62    22468.22    278.03 o 
  -1   3   2      106.10       88.30      8.00 o 
   0   3   2     1913.69     1767.50     26.92 o 
   1   3   2    26088.67    26093.25    300.48 o 
   2   3   2     1466.08     1479.35     27.45 o 
   3   3   2     1629.15     1801.33     25.80 o 
   4   3   2        4.06       17.40      6.59 o 
   5   3   2        0.90       22.96      7.04 o 
   6   3   2     1592.01     1586.66     37.33 o 
   7   3   2        0.88        1.30     10.14 o 
   8   3   2       12.29        0.24     12.08 o 
   9   3   2       16.23        9.93     14.58 o 
  10   3   2      288.44      320.47     39.79 o 
 -12   4   2       31.37       73.08     20.81 o 
 -11   4   2      728.94      777.41     39.24 o 
 -10   4   2     2946.68     2864.19     64.24 o 
  -9   4   2     7148.64     6773.45    107.79 o 
  -8   4   2     8281.14     8215.66    112.68 o 
  -7   4   2    15203.40    14843.83    167.42 o 
  -6   4   2    10462.55    10222.35    102.54 o 
  -5   4   2    24373.89    23887.01    206.48 o 
  -4   4   2    12130.49    12357.32    148.14 o 
  -3   4   2     4343.91     4438.53     71.07 o 
  -2   4   2     8158.91     8201.65    107.67 o 
  -1   4   2    19043.01    18763.82    260.98 o 
   0   4   2    26511.53    27051.97    337.76 o 
   1   4   2     3215.12     3267.79     47.84 o 
   2   4   2    15725.36    15823.40    200.79 o 
   3   4   2    29575.27    29689.96    275.07 o 
   4   4   2    31538.77    31499.73    266.37 o 
   5   4   2    21187.24    20927.71    192.60 o 
   6   4   2     6730.60     6753.45     83.09 o 
   7   4   2     3315.02     3201.49     75.83 o 
   8   4   2     2653.04     2557.84     54.70 o 
   9   4   2      319.75      257.46     24.20 o 
  10   4   2      678.12      647.40     37.43 o 
 -12   5   2      178.70      153.68     25.05 o 
 -11   5   2       15.20        0.00     16.55 o 
 -10   5   2       40.63       43.27     15.89 o 
  -9   5   2      617.49      675.38     42.29 o 
  -8   5   2      111.56      137.17     18.46 o 
  -7   5   2      479.13      492.78     22.13 o 
  -6   5   2      715.47      777.83     21.48 o 
  -5   5   2        9.92       48.62      6.46 o 
  -4   5   2     1513.51     1677.56     27.51 o 
  -3   5   2      561.89      669.69     17.97 o 
  -2   5   2     6186.48     6213.25     84.77 o 
  -1   5   2     1465.31     1480.96     26.62 o 
   0   5   2    11095.40    11012.19    142.62 o 
   1   5   2     4919.58     4894.08     69.04 o 
   2   5   2    12116.07    12480.56    138.42 o 
   3   5   2      469.36      445.23     12.79 o 
   4   5   2     1873.80     1995.86     34.01 o 
   5   5   2      360.05      342.05     14.21 o 
   6   5   2       11.96        6.41      9.79 o 
   7   5   2        9.19        6.97     10.62 o 
   8   5   2       54.09       43.77     14.28 o 
   9   5   2       15.03       19.54     14.71 o 
  10   5   2       67.49       34.04     20.02 o 
 -12   6   2       60.20       87.40     21.93 o 
 -11   6   2     1140.72     1190.29     46.55 o 
 -10   6   2     3298.19     3246.59     69.60 o 
  -9   6   2     5787.76     5455.47    100.20 o 
  -8   6   2     6038.87     5983.56     89.40 o 
  -7   6   2     9387.62     9156.27    119.44 o 
  -6   6   2    13212.29    13120.58    141.95 o 
  -5   6   2    25325.42    25851.65    257.45 o 
  -4   6   2    38655.41    38449.87    387.09 o 
  -3   6   2     3661.82     3649.08     52.53 o 
  -2   6   2      122.03      140.81     13.02 o 
  -1   6   2     2169.45     2113.79     35.60 o 
   0   6   2     4631.27     4371.74     62.45 o 
   1   6   2    17622.60    17236.58    280.71 o 
   2   6   2    22703.04    23229.46    233.45 o 
   3   6   2    28421.27    28878.35    270.30 o 
   4   6   2    30444.67    30066.27    271.28 o 
   5   6   2    12757.60    12698.20    129.45 o 
   6   6   2    12715.79    12788.28    151.42 o 
   7   6   2     3253.65     3212.78     59.66 o 
   8   6   2       31.41       12.46     13.24 o 
   9   6   2      191.93      139.92     21.78 o 
  10   6   2      349.46      340.45     36.43 o 
 -12   7   2        6.68       17.07     22.83 o 
 -11   7   2       49.91       54.10     18.33 o 
 -10   7   2       37.11       30.11     16.00 o 
  -9   7   2       52.75       59.59     18.81 o 
  -8   7   2        3.34       15.45     12.32 o 
  -7   7   2      957.85      980.58     31.48 o 
  -6   7   2      951.97      928.63     28.36 o 
  -5   7   2       10.09       38.66      7.35 o 
  -4   7   2     1110.15     1178.59     24.15 o 
  -3   7   2     1188.73     1155.97     25.90 o 
  -2   7   2      605.31      647.94     18.13 o 
  -1   7   2     9798.80     9320.24    117.04 o 
   0   7   2     2817.29     2871.06     42.06 o 
   1   7   2     1667.55     1526.12     27.12 o 
   2   7   2       29.60       34.86      5.54 o 
   3   7   2       17.99       42.80      6.82 o 
   4   7   2     1551.90     1509.96     27.48 o 
   5   7   2       42.69       50.44      9.72 o 
   6   7   2      146.58      160.07     15.86 o 
   7   7   2       74.72       45.35     16.30 o 
   8   7   2      213.19      272.10     24.79 o 
   9   7   2      590.65      516.13     39.78 o 
  10   7   2       11.62       18.47     18.23 o 
 -12   8   2        5.60        0.00     20.52 o 
 -11   8   2     1425.56     1440.87    123.90 o 
 -10   8   2     3085.49     3135.09     74.86 o 
  -9   8   2     4278.34     4346.52     87.10 o 
  -8   8   2     8958.14     9243.27    134.66 o 
  -7   8   2     9103.58     9034.34    140.70 o 
  -6   8   2    18429.21    18308.96    191.56 o 
  -5   8   2    19703.37    19368.72    212.44 o 
  -4   8   2    16873.31    16789.27    183.49 o 
  -3   8   2    14862.63    15508.17    174.34 o 
  -2   8   2       14.08        1.18      6.14 o 
  -1   8   2    13804.49    14078.84    267.02 o 
   0   8   2     7095.33     7191.68     86.21 o 
   1   8   2     8363.52     8646.32    109.29 o 
   2   8   2    22545.88    22133.31    211.74 o 
   3   8   2    23687.26    23015.53    265.21 o 
   4   8   2    17925.88    18034.78    188.93 o 
   5   8   2    15386.29    15250.09    162.06 o 
   6   8   2     8518.77     8302.01    112.68 o 
   7   8   2       81.53       56.13     17.93 o 
   8   8   2       40.99       39.48     19.15 o 
   9   8   2      210.34      200.44     25.69 o 
  10   8   2       94.49       71.33     21.02 o 
 -12   9   2        6.65        7.12     23.75 o 
 -11   9   2       79.94      100.88     26.94 o 
 -10   9   2        0.51        0.00     17.94 o 
  -9   9   2      106.10      153.28     21.15 o 
  -8   9   2       23.21       43.06     14.18 o 
  -7   9   2       44.74       89.87     19.79 o 
  -6   9   2      211.83      285.57     16.13 o 
  -5   9   2       83.64       58.84      8.87 o 
  -4   9   2      152.89      193.35     11.73 o 
  -3   9   2    16708.85    17503.45    194.51 o 
  -2   9   2     6058.00     6338.22     93.25 o 
  -1   9   2      340.47      353.94     15.63 o 
   0   9   2     2396.13     2629.23     38.95 o 
   1   9   2       87.82      162.76      9.39 o 
   2   9   2     1846.05     2053.32     30.60 o 
   3   9   2        2.81        4.17      5.82 o 
   4   9   2      105.60      134.18     11.32 o 
   5   9   2      242.86      260.42     18.11 o 
   6   9   2      567.22      511.07     29.69 o 
   7   9   2      444.93      369.39     29.04 o 
   8   9   2      614.79      592.11     34.19 o 
   9   9   2      339.04      308.40     28.60 o 
  10   9   2       24.68       36.73     22.63 o 
 -11  10   2     1400.52     1439.85     65.89 o 
 -10  10   2     2609.45     2574.50    102.15 o 
  -9  10   2     2331.75     2487.34    161.66 o 
  -8  10   2    11723.39    11617.92    179.11 o 
  -7  10   2     8040.37     7720.27    125.85 o 
  -6  10   2    15058.54    15423.83    186.00 o 
  -5  10   2     4936.63     4643.45     65.81 o 
  -4  10   2     1573.00     1455.97     26.06 o 
  -3  10   2    12411.18    12873.58    138.54 o 
  -2  10   2       50.98       46.37      7.23 o 
  -1  10   2     8055.74     8081.55    103.77 o 
   0  10   2    10128.08    10389.88    129.69 o 
   1  10   2    11662.17    12179.56    131.06 o 
   2  10   2    26961.63    27340.83    260.23 o 
   3  10   2    12026.36    11420.78    125.50 o 
   4  10   2    10016.22     9704.21    111.86 o 
   5  10   2    10569.99    10802.37    147.39 o 
   6  10   2     4763.26     4630.12     91.02 o 
   7  10   2     1719.62     1628.07     57.75 o 
   8  10   2     1450.08     1478.88     84.45 o 
   9  10   2      197.64      193.79     26.74 o 
  10  10   2      138.06      128.80     26.44 o 
 -11  11   2        3.76        3.98     23.27 o 
 -10  11   2       48.91        5.06     21.52 o 
  -9  11   2       12.66        1.22     17.16 o 
  -8  11   2       23.55       59.41     19.33 o 
  -7  11   2     1354.62     1427.97     53.42 o 
  -6  11   2      459.95      480.04     21.06 o 
  -5  11   2       37.43       58.20      9.65 o 
  -4  11   2     2672.53     2775.17     49.39 o 
  -3  11   2    16256.31    17710.78    174.82 o 
  -2  11   2     3865.74     3808.08     54.83 o 
  -1  11   2     2424.44     2492.01     42.33 o 
   0  11   2     1129.23     1256.21     24.81 o 
   1  11   2       13.39        0.00      5.40 o 
   2  11   2     1729.26     1959.35     31.29 o 
   3  11   2      514.71      560.07     18.41 o 
   4  11   2      128.19      118.25     13.70 o 
   5  11   2      957.86      954.20     33.48 o 
   6  11   2      416.60      479.78     34.92 o 
   7  11   2      654.44      700.45     42.72 o 
   8  11   2      149.57      152.15     26.95 o 
   9  11   2      244.30      297.57     31.40 o 
  10  11   2       43.43       31.16     22.89 o 
 -11  12   2      796.76      941.99     57.64 o 
 -10  12   2     2281.11     2385.28     77.66 o 
  -9  12   2      903.62      855.97     54.60 o 
  -8  12   2     4574.80     4496.09    104.40 o 
  -7  12   2    10857.90    10627.79    211.26 o 
  -6  12   2     9863.65     9739.27    140.64 o 
  -5  12   2     1882.51     1830.90     35.11 o 
  -4  12   2     3238.99     3127.63     44.95 o 
  -3  12   2     2780.61     2825.50     40.13 o 
  -2  12   2      437.11      443.23     16.05 o 
  -1  12   2     1319.53     1334.71     26.43 o 
   0  12   2     1036.10      815.68     20.12 o 
   1  12   2    11036.92    11058.42    120.66 o 
   2  12   2    11130.95    11147.17    122.84 o 
   3  12   2     8899.55     8746.94    102.04 o 
   4  12   2    13953.36    14037.85    187.19 o 
   5  12   2     6033.77     6017.66     97.88 o 
   6  12   2    11254.23    10656.07    188.04 o 
   7  12   2     5164.09     4839.31    110.45 o 
   8  12   2      830.92      839.07     50.24 o 
   9  12   2      119.48       67.82     24.81 o 
 -11  13   2        2.30        2.19     22.24 o 
 -10  13   2        2.00        0.00     22.21 o 
  -9  13   2      629.98      615.50     49.21 o 
  -8  13   2       24.15       14.38     20.41 o 
  -7  13   2        3.03       43.53     18.41 o 
  -6  13   2      131.77      132.01     16.46 o 
  -5  13   2       27.45       46.86     10.91 o 
  -4  13   2      433.06      471.57     18.15 o 
  -3  13   2      422.18      419.79     18.98 o 
  -2  13   2     1838.95     1869.28     31.42 o 
  -1  13   2     4361.01     4268.24     62.23 o 
   0  13   2      538.30      526.04     15.58 o 
   1  13   2     3188.00     3333.39     44.86 o 
   2  13   2     1384.49     1399.31     28.11 o 
   3  13   2     1729.07     1703.90     34.96 o 
   4  13   2      964.54      929.08     43.29 o 
   5  13   2      833.42      773.98     31.83 o 
   6  13   2      549.48      619.32     39.62 o 
   7  13   2       54.56       51.22     18.71 o 
   8  13   2       96.37       95.16     44.93 o 
   9  13   2      223.29      183.15     30.82 o 
 -11  14   2      276.36      261.44     37.67 o 
 -10  14   2     1102.49     1042.25     56.25 o 
  -9  14   2     1288.75     1431.59     69.52 o 
  -8  14   2     2832.27     2879.26     90.72 o 
  -7  14   2    12675.15    12723.43    221.02 o 
  -6  14   2     8681.63     8527.60    127.85 o 
  -5  14   2     3849.67     3903.69     70.22 o 
  -4  14   2    14074.03    14349.75    156.80 o 
  -3  14   2     3184.70     3363.81     47.16 o 
  -2  14   2      195.64      213.23     13.20 o 
  -1  14   2     2310.73     2532.66     44.28 o 
   0  14   2      650.26      597.87     18.80 o 
   1  14   2     9490.61     9489.63    102.76 o 
   2  14   2    18005.78    18172.68    202.08 o 
   3  14   2     9783.90     9596.57    117.95 o 
   4  14   2     4283.55     4346.31     70.98 o 
   5  14   2     2669.93     2733.06     65.94 o 
   6  14   2     9428.68     8923.41    166.66 o 
   7  14   2     3515.08     3414.54     91.01 o 
   8  14   2      658.41      540.68     54.58 o 
   9  14   2       69.17       67.56     26.97 o 
 -11  15   2      470.37      515.52     46.51 o 
 -10  15   2      133.84      160.83     33.93 o 
  -9  15   2      597.77      608.87     51.00 o 
  -8  15   2       12.77        0.00     20.78 o 
  -7  15   2       58.72      102.48     22.08 o 
  -6  15   2       14.54       47.13     15.09 o 
  -5  15   2     1146.33     1181.53     46.04 o 
  -4  15   2      987.58      938.74     26.49 o 
  -3  15   2      495.04      435.25     16.92 o 
  -2  15   2       55.14       32.05      8.24 o 
  -1  15   2     1687.35     1676.47     35.18 o 
   0  15   2     1294.78     1201.70     27.87 o 
   1  15   2     1020.88     1035.38     24.58 o 
   2  15   2     2175.32     2252.43     43.53 o 
   3  15   2      166.87      188.66     15.38 o 
   4  15   2       12.03        0.00      9.55 o 
   5  15   2       27.74       41.48     18.24 o 
   6  15   2       59.98       60.31     20.24 o 
   7  15   2        6.66       24.96     19.39 o 
   8  15   2       23.00       24.71     21.68 o 
   9  15   2       62.76       47.70     25.66 o 
 -10  16   2     1161.56     1286.46     91.05 o 
  -9  16   2     3193.93     3264.58    105.07 o 
  -8  16   2     4488.80     4512.74    164.31 o 
  -7  16   2     3229.02     3246.81     85.63 o 
  -6  16   2    10980.06    11286.65    199.49 o 
  -5  16   2     9581.04     9747.52    141.25 o 
  -4  16   2     5091.56     5166.43     79.07 o 
  -3  16   2     4328.77     4293.95     57.92 o 
  -2  16   2     1141.36      966.40     25.98 o 
  -1  16   2     1246.67     1303.25     30.06 o 
   0  16   2     4208.68     4122.75     60.21 o 
   1  16   2     6205.59     6418.20     83.86 o 
   2  16   2     8726.07     8713.67    115.52 o 
   3  16   2     4366.79     4165.91     68.17 o 
   4  16   2     3685.25     3588.96     69.45 o 
   5  16   2     4776.71     4834.04    106.13 o 
   6  16   2     4110.39     3979.79     97.46 o 
   7  16   2     1949.71     1907.49     67.55 o 
   8  16   2      997.54     1022.78     78.48 o 
   9  16   2      107.70       84.09     28.18 o 
 -10  17   2      866.27      849.99     65.43 o 
  -9  17   2      197.10      261.24     45.39 o 
  -8  17   2       35.44       56.08     33.91 o 
  -7  17   2      312.05      291.76     31.64 o 
  -6  17   2      190.57      215.05     27.14 o 
  -5  17   2      885.90      859.86     33.78 o 
  -4  17   2      410.43      435.80     23.89 o 
  -3  17   2      363.06      417.81     20.32 o 
  -2  17   2      167.69      153.22     14.95 o 
  -1  17   2      104.94      102.78     11.74 o 
   0  17   2     2453.45     2547.83     46.67 o 
   1  17   2     1241.82     1308.73     31.91 o 
   2  17   2      661.79      642.67     26.99 o 
   3  17   2       28.85       36.66     14.56 o 
   4  17   2       11.59       18.70     14.37 o 
   5  17   2      121.36      136.64     23.32 o 
   6  17   2      351.56      358.84     34.28 o 
   7  17   2      217.43      202.53     30.73 o 
   8  17   2      115.65       77.12     27.10 o 
 -10  18   2     1272.78     1299.60     75.24 o 
  -9  18   2     1612.52     1478.20    115.49 o 
  -8  18   2     3108.13     3186.68    115.01 o 
  -7  18   2     4641.31     4582.16    121.36 o 
  -6  18   2     8746.80     8870.51    266.70 o 
  -5  18   2     8684.51     8356.82    139.82 o 
  -4  18   2     3979.59     3860.49     78.50 o 
  -3  18   2      584.52      590.48     37.44 o 
  -2  18   2       39.09       40.27     14.30 o 
  -1  18   2      184.25      205.78     25.65 o 
   0  18   2     3149.60     3224.67     66.09 o 
   1  18   2     5402.31     5369.20     96.28 o 
   2  18   2     5094.12     5090.31     94.70 o 
   3  18   2     5495.84     5553.75    103.22 o 
   4  18   2     3551.40     3660.19     80.71 o 
   5  18   2     5642.25     5542.14    129.38 o 
   6  18   2     5254.95     5144.49    120.54 o 
   7  18   2     1563.22     1604.77     74.23 o 
   8  18   2      563.46      544.68     46.31 o 
 -10  19   2      401.53      402.49     53.24 o 
  -9  19   2        2.98        0.00     24.18 o 
  -8  19   2       11.68       44.47     34.70 o 
  -7  19   2      309.84      293.92     36.87 o 
  -6  19   2      416.38      397.55     34.47 o 
  -5  19   2      350.42      348.76     32.34 o 
  -4  19   2       61.30      106.32     21.01 o 
  -3  19   2      510.70      442.00     44.68 o 
  -2  19   2       44.11       31.73     21.93 o 
  -1  19   2      713.33      704.07     44.26 o 
   0  19   2     4093.69     4277.10     94.03 o 
   1  19   2     1241.12     1268.70     41.01 o 
   2  19   2      205.53      187.82     21.17 o 
   3  19   2      339.61      317.73     30.94 o 
   4  19   2        7.19        9.17     16.27 o 
   5  19   2      267.60      317.18     32.08 o 
   6  19   2     1108.55     1049.60     53.37 o 
   7  19   2      475.78      474.09     41.70 o 
   8  19   2      372.73      325.89     39.88 o 
  -9  20   2     1483.10     1426.65     85.12 o 
  -8  20   2     2437.56     2766.99     96.49 o 
  -7  20   2     3336.37     3324.62    102.24 o 
  -6  20   2     4355.57     4168.49    136.00 o 
  -5  20   2     5145.07     4892.82    121.96 o 
  -4  20   2     3917.09     4067.02    134.19 o 
  -3  20   2      524.77      490.49     48.02 o 
  -2  20   2       36.43       76.92     25.97 o 
  -1  20   2      410.66      525.27     48.41 o 
   0  20   2     1944.95     2002.14    113.47 o 
   1  20   2     6294.52     5985.04    106.81 o 
   2  20   2     5318.14     5136.24    134.02 o 
   3  20   2     5750.63     5683.04    107.52 o 
   4  20   2     6519.54     6685.04    134.54 o 
   5  20   2     5064.22     4893.90    112.31 o 
   6  20   2     3451.31     3474.66     93.91 o 
   7  20   2      496.93      417.84     39.86 o 
   8  20   2       58.81        0.00     25.63 o 
  -9  21   2        6.45       10.99     32.74 o 
  -8  21   2        2.30        0.00     24.67 o 
  -7  21   2      182.22      191.64     33.02 o 
  -6  21   2      215.87      257.97     34.48 o 
  -5  21   2      463.67      453.68     40.33 o 
  -4  21   2     1116.71     1004.16     66.94 o 
  -3  21   2       39.17       15.42     63.70 o 
  -2  21   2      291.94      363.71     74.02 o 
  -1  21   2     1525.31     1619.00    104.02 o 
   0  21   2     3477.58     3255.56    175.33 o 
   1  21   2      558.85      546.10     36.62 o 
   2  21   2      211.28      215.49     33.33 o 
   3  21   2      151.56      173.14     23.16 o 
   4  21   2       27.93       41.97     20.80 o 
   5  21   2      602.47      613.07     43.53 o 
   6  21   2     1009.58      962.75     53.98 o 
   7  21   2      402.59      487.66     43.70 o 
  -9  22   2     1812.65     1829.96     87.25 o 
  -8  22   2     2079.47     2213.63     87.80 o 
  -7  22   2     1213.06     1207.69     65.40 o 
  -6  22   2     2287.88     2243.90     81.33 o 
  -5  22   2     2902.73     2867.21    114.76 o 
  -4  22   2     1380.98     1237.18     75.65 o 
  -3  22   2      854.73      852.59    125.40 o 
  -2  22   2      416.79      451.15     49.38 o 
  -1  22   2      142.08      154.47     33.96 o 
   0  22   2      643.82      625.14    132.88 o 
   1  22   2     4067.57     3907.96    133.07 o 
   2  22   2     8051.35     7932.71    156.85 o 
   3  22   2     4212.38     4062.77    102.23 o 
   4  22   2     5356.11     5341.37    118.22 o 
   5  22   2     4091.77     4018.43    101.35 o 
   6  22   2     1237.66     1288.05     61.58 o 
   7  22   2      182.83      213.25     40.05 o 
  -8  23   2        2.57       11.24     26.00 o 
  -7  23   2       44.82       43.06     35.03 o 
  -6  23   2       50.46       69.83     34.69 o 
  -5  23   2     1275.09     1276.37    229.48 o 
  -4  23   2     2377.17     2507.49    289.34 o 
  -3  23   2      231.96      304.67     75.21 o 
  -2  23   2      957.43     1082.52    179.17 o 
  -1  23   2      285.96      334.92     47.54 o 
   0  23   2     2509.07     2417.33    213.82 o 
   1  23   2      114.55      171.74     38.15 o 
   2  23   2       42.18       46.52     30.27 o 
   3  23   2      695.34      600.95     40.17 o 
   4  23   2      104.41       84.25     23.42 o 
   5  23   2      283.36      269.58     33.43 o 
   6  23   2      367.32      361.27     50.54 o 
  -8  24   2     1231.25     1269.65     74.25 o 
  -7  24   2     2013.99     2080.92    105.97 o 
  -6  24   2     2775.57     2981.72    132.69 o 
  -5  24   2     1816.19     1735.26     90.63 o 
  -4  24   2      210.94      237.29     43.53 o 
  -3  24   2      216.08      130.28     73.39 o 
  -2  24   2      337.32      318.89     46.14 o 
  -1  24   2        0.94        7.34     26.26 o 
   0  24   2      193.24      229.74     70.94 o 
   1  24   2     2238.81     2273.28    135.84 o 
   2  24   2     3105.27     3057.50    156.15 o 
   3  24   2     3023.30     3218.67    333.93 o 
   4  24   2     3559.65     3608.02    100.12 o 
   5  24   2     2405.38     2356.60     87.23 o 
   6  24   2     1171.69     1148.93     60.89 o 
  -7  25   2       18.22       31.51     36.03 o 
  -6  25   2        0.35        9.39     34.15 o 
  -5  25   2      272.70      211.25     44.23 o 
  -4  25   2      688.81      669.06     90.05 o 
  -3  25   2     1513.38     1488.40     85.84 o 
  -2  25   2      940.88      982.99     72.30 o 
  -1  25   2      108.89      122.16     36.17 o 
   0  25   2      487.46      441.33     53.40 o 
   1  25   2      247.45      293.05     80.81 o 
   2  25   2     1009.47     1000.90     74.21 o 
   3  25   2      161.84      140.66     60.18 o 
   4  25   2        1.64       31.54     25.76 o 
   5  25   2       62.76       81.96     48.50 o 
  -7  26   2     2031.87     2064.98    112.98 o 
  -6  26   2     2153.46     2137.55    112.13 o 
  -5  26   2      817.02      761.01     71.94 o 
  -4  26   2      491.64      530.47     60.36 o 
  -3  26   2      267.39      246.10     45.42 o 
  -2  26   2        4.45       35.95     29.19 o 
  -1  26   2        0.79        0.00     26.48 o 
   0  26   2      806.14      756.73     66.76 o 
   1  26   2      705.59      719.38     64.85 o 
   2  26   2      558.84      573.01     63.00 o 
   3  26   2     3295.69     3114.98    129.80 o 
   4  26   2     2490.57     2409.86    114.41 o 
   5  26   2     1473.84     1338.16    100.30 o 
  -6  27   2       29.84       56.38     38.90 o 
  -5  27   2      106.58       66.94     39.13 o 
  -4  27   2       94.04       60.34     34.63 o 
  -3  27   2      309.43      315.55     50.39 o 
  -2  27   2     1081.65     1061.78     77.80 o 
  -1  27   2      503.80      533.35     60.62 o 
   0  27   2      802.44      832.23     72.07 o 
   1  27   2      935.49      808.48     70.53 o 
   2  27   2      255.44      314.08     52.37 o 
   3  27   2       72.93       99.32     38.82 o 
   4  27   2       11.68       21.91     33.27 o 
  -5  28   2      838.06     1075.78     86.76 o 
  -4  28   2      524.13      596.40     67.55 o 
  -3  28   2      505.58      531.14     75.84 o 
  -2  28   2       51.25       92.99     35.85 o 
  -1  28   2        1.05        0.00     35.91 o 
   0  28   2      416.67      493.45     59.79 o 
   1  28   2      885.88      935.28     76.89 o 
   2  28   2     1460.68     1518.79     95.36 o 
   3  28   2     2063.92     1795.68    123.89 o 
  -4  29   2      257.68      324.21     96.28 o 
  -3  29   2      365.48      466.50     62.52 o 
  -2  29   2      606.12      586.68    121.00 o 
  -1  29   2     1167.91     1188.48     85.72 o 
   0  29   2      359.32      312.66     69.43 o 
   1  29   2      263.62      339.87     74.71 o 
   2  29   2      145.02      211.09     47.61 o 
  -3  30   2      490.52      498.17     66.07 o 
  -2  30   2       76.33       51.15     35.84 o 
  -1  30   2       84.15       95.63     39.93 o 
   0  30   2       16.89        0.00     30.26 o 
   1  30   2      450.87      523.07     65.29 o 
 -12   1   3     2199.50     2279.88     62.03 o 
 -11   1   3     4391.14     4448.07     86.40 o 
 -10   1   3     9595.34     9618.86    142.92 o 
  -9   1   3    15932.11    15519.89    204.07 o 
  -8   1   3     6878.99     6543.06     99.00 o 
  -7   1   3     2308.55     2279.84     37.96 o 
  -6   1   3     1448.95     1452.83     25.78 o 
  -5   1   3     1921.54     1887.94     25.93 o 
  -4   1   3    10731.60    11313.30    163.17 o 
  -3   1   3   126514.76   123288.74   1479.87 o 
  -2   1   3     9370.73     9673.21    124.43 o 
  -1   1   3     1270.65     1370.23     44.61 o 
   0   1   3    45608.57    45408.64    963.43 o 
   1   1   3    62259.36    62063.71    828.56 o 
   2   1   3    39695.15    40289.16    452.51 o 
   3   1   3    23085.86    23499.99    199.22 o 
   4   1   3     8616.41     9086.50     88.06 o 
   5   1   3      774.11      786.70     23.89 o 
   6   1   3        2.61        6.13      9.50 o 
   7   1   3      412.01      423.53     23.31 o 
   8   1   3     2753.52     2697.43     54.00 o 
   9   1   3     3399.64     3631.21     67.43 o 
  10   1   3     1675.19     1750.18     56.63 o 
 -12   2   3       62.46       82.04     33.39 o 
 -11   2   3      131.24      164.15     22.13 o 
 -10   2   3       63.52       90.05     18.11 o 
  -9   2   3       51.22      109.30     17.19 o 
  -8   2   3        4.59       17.98     11.37 o 
  -7   2   3      252.40      247.05     18.25 o 
  -6   2   3      613.04      708.82     17.13 o 
  -5   2   3      426.54      410.18     11.53 o 
  -4   2   3     3170.87     2881.78     48.58 o 
  -3   2   3    34088.58    33877.46    451.86 o 
  -2   2   3    18670.63    17937.98    223.40 o 
  -1   2   3    11107.65    11390.96    159.13 o 
   0   2   3     7128.09     7037.47    113.22 o 
   1   2   3      313.55      342.85     14.36 o 
   2   2   3     2768.62     2911.15     40.43 o 
   3   2   3     3942.38     4745.50     50.20 o 
   4   2   3        8.58       20.65      5.65 o 
   5   2   3      858.76      922.53     24.09 o 
   6   2   3      130.46      160.36     14.85 o 
   7   2   3       13.73       14.94     10.68 o 
   8   2   3       79.00       82.92     15.19 o 
   9   2   3       69.97       54.18     16.49 o 
  10   2   3        5.49       34.68     18.39 o 
 -12   3   3     2942.51     3064.68     72.85 o 
 -11   3   3     3906.56     3932.47     80.15 o 
 -10   3   3     6055.35     5946.77    109.06 o 
  -9   3   3     7583.60     7542.70    114.88 o 
  -8   3   3     4769.10     4640.84     77.45 o 
  -7   3   3     2566.95     2361.52     37.46 o 
  -6   3   3      732.92      676.32     17.11 o 
  -5   3   3      567.68      572.31     14.52 o 
  -4   3   3     2827.58     2602.79     53.97 o 
  -3   3   3     2429.34     2499.86     51.10 o 
  -2   3   3    13271.71    12665.04    160.82 o 
  -1   3   3    26103.38    26051.84    441.16 o 
   0   3   3    24531.69    25016.69    384.68 o 
   1   3   3    53650.46    53015.52    604.52 o 
   2   3   3    26058.79    25894.36    275.69 o 
   3   3   3     9409.53     9046.66     89.78 o 
   4   3   3     5944.39     6129.04     64.14 o 
   5   3   3      954.56      979.29     22.91 o 
   6   3   3      661.70      682.20     25.39 o 
   7   3   3     1653.46     1683.89     39.53 o 
   8   3   3     2049.30     2106.07     57.65 o 
   9   3   3     4420.34     4598.57     78.13 o 
  10   3   3     2276.68     2407.80     60.98 o 
 -12   4   3        1.79       47.22     20.02 o 
 -11   4   3      260.99      251.40     31.06 o 
 -10   4   3        3.21       25.10     15.22 o 
  -9   4   3      344.44      344.74     23.93 o 
  -8   4   3       26.90        0.62      9.88 o 
  -7   4   3      867.08      932.22     23.92 o 
  -6   4   3     2339.71     2263.44     32.94 o 
  -5   4   3      105.10      132.80      8.48 o 
  -4   4   3      752.09      771.21     19.56 o 
  -3   4   3      232.63      295.92     11.86 o 
  -2   4   3     8421.66     8289.07    108.93 o 
  -1   4   3       10.00       59.47      4.94 o 
   0   4   3     1066.72     1164.75     21.73 o 
   1   4   3     1067.65      989.57     18.75 o 
   2   4   3     1407.90     1390.40     29.16 o 
   3   4   3     3093.87     3353.43     40.83 o 
   4   4   3     1931.22     1920.41     31.07 o 
   5   4   3      860.08      815.40     22.52 o 
   6   4   3        2.61        6.17      8.63 o 
   7   4   3       41.61       58.86     13.05 o 
   8   4   3        3.25        0.00     11.98 o 
   9   4   3      701.77      709.16     35.12 o 
  10   4   3        5.32       31.21     20.01 o 
 -12   5   3     1616.88     1536.96     70.57 o 
 -11   5   3     3608.21     3655.81     77.34 o 
 -10   5   3     7138.36     7262.03    116.46 o 
  -9   5   3     5066.12     4899.27     84.67 o 
  -8   5   3     2972.46     2811.58     52.62 o 
  -7   5   3     1786.50     1708.19     37.28 o 
  -6   5   3      354.89      395.66     14.78 o 
  -5   5   3     1690.70     1803.10     37.92 o 
  -4   5   3     1132.69     1133.15     23.53 o 
  -3   5   3      580.84      568.88     25.46 o 
  -2   5   3     1573.30     1484.72     26.10 o 
  -1   5   3    73801.03    69454.42    937.94 o 
   0   5   3    36957.96    36679.78    456.49 o 
   1   5   3    37130.41    36850.86    459.47 o 
   2   5   3    20111.08    20802.84    209.40 o 
   3   5   3     4549.69     4433.57     53.05 o 
   4   5   3     4216.94     4211.39     46.37 o 
   5   5   3        8.96        8.11      6.51 o 
   6   5   3      780.47      736.70     25.73 o 
   7   5   3     1377.47     1389.34     48.79 o 
   8   5   3     2435.24     2479.90     55.55 o 
   9   5   3     3630.60     3533.22     86.23 o 
  10   5   3     2459.49     2758.41     72.65 o 
 -12   6   3      139.43      146.89     23.90 o 
 -11   6   3       30.14       68.57     19.05 o 
 -10   6   3      173.40      245.17     23.38 o 
  -9   6   3      350.51      397.28     24.32 o 
  -8   6   3       37.16       42.45     11.69 o 
  -7   6   3      460.62      379.59     21.13 o 
  -6   6   3      230.11      217.02     12.01 o 
  -5   6   3      671.43      674.12     22.08 o 
  -4   6   3      822.60      799.98     19.13 o 
  -3   6   3     2339.95     2380.82     40.84 o 
  -2   6   3     2188.13     2449.27     39.00 o 
  -1   6   3      658.87      686.39     22.39 o 
   0   6   3     8505.60     8461.49    113.24 o 
   1   6   3     4795.92     4898.10     61.25 o 
   2   6   3        4.06       17.40      5.28 o 
   3   6   3       81.45      125.19      8.56 o 
   4   6   3      439.29      447.85     13.69 o 
   5   6   3        0.95        0.00      6.51 o 
   6   6   3      159.62      155.30     14.24 o 
   7   6   3      331.94      354.80     23.10 o 
   8   6   3      648.01      674.95     36.73 o 
   9   6   3      224.42      201.54     37.16 o 
  10   6   3      109.29       91.87     23.92 o 
 -12   7   3     2175.98     2231.59     71.03 o 
 -11   7   3     3673.54     3893.62    110.97 o 
 -10   7   3     5677.37     5817.54    116.65 o 
  -9   7   3     5549.89     5527.53     94.21 o 
  -8   7   3     3836.78     3836.69     70.42 o 
  -7   7   3      400.01      379.82     18.24 o 
  -6   7   3       93.87      108.82     10.16 o 
  -5   7   3      158.56      159.10     13.37 o 
  -4   7   3      264.09      238.37     12.82 o 
  -3   7   3     6476.69     6097.67     87.97 o 
  -2   7   3    16971.47    16362.51    212.27 o 
  -1   7   3     8425.18     8384.55    205.59 o 
   0   7   3    39724.12    39241.45    447.36 o 
   1   7   3    14215.39    14308.90    159.21 o 
   2   7   3    11327.43    11588.34    123.19 o 
   3   7   3    21848.89    22537.03    227.49 o 
   4   7   3     2006.49     2160.23     43.21 o 
   5   7   3      843.43      782.42     22.86 o 
   6   7   3      235.65      258.13     18.32 o 
   7   7   3     1035.96      973.73     39.00 o 
   8   7   3     1340.19     1395.66     48.82 o 
   9   7   3     2739.58     2863.70     71.38 o 
  10   7   3     2007.17     2319.89     68.37 o 
 -12   8   3       80.83       81.58     26.77 o 
 -11   8   3       64.76      119.77     24.62 o 
 -10   8   3      143.64      180.06     22.96 o 
  -9   8   3       22.33       39.98     15.15 o 
  -8   8   3       17.73       26.64     12.45 o 
  -7   8   3       73.79       77.48     11.71 o 
  -6   8   3        9.49        6.97      6.73 o 
  -5   8   3       67.60       45.90      7.04 o 
  -4   8   3     4666.17     4743.03     59.14 o 
  -3   8   3    12413.59    12524.57    151.99 o 
  -2   8   3     2397.83     2458.02     39.99 o 
  -1   8   3     2475.79     2254.69     42.67 o 
   0   8   3      490.46      546.75     17.12 o 
   1   8   3       21.26       47.06      6.64 o 
   2   8   3        5.87       10.29      5.61 o 
   3   8   3     1534.39     1700.03     38.77 o 
   4   8   3      258.27      224.21     16.79 o 
   5   8   3      196.73      183.33     15.93 o 
   6   8   3      288.02      291.83     25.27 o 
   7   8   3     1140.38     1260.84     47.85 o 
   8   8   3      471.79      464.83     35.01 o 
   9   8   3        4.77       43.14     19.55 o 
 -12   9   3     4268.12     4576.87    117.08 o 
 -11   9   3     4059.57     4161.07    106.09 o 
 -10   9   3     1879.64     1873.69     63.43 o 
  -9   9   3     4785.90     5107.00     97.11 o 
  -8   9   3     7620.55     7833.43    138.08 o 
  -7   9   3     1516.04     1532.24     39.12 o 
  -6   9   3       20.17       32.80      8.40 o 
  -5   9   3      145.72      143.24      9.87 o 
  -4   9   3     1051.14     1005.80     21.46 o 
  -3   9   3     4467.19     4293.84     64.01 o 
  -2   9   3    28924.41    28571.63    331.03 o 
  -1   9   3    23310.64    23296.77    274.88 o 
   0   9   3    18213.20    18917.18    195.77 o 
   1   9   3    15767.46    15476.85    170.40 o 
   2   9   3    25745.23    26078.76    249.38 o 
   3   9   3     8576.44     8861.83    101.58 o 
   4   9   3     1865.09     1938.05     37.10 o 
   5   9   3     1140.44     1202.70     36.29 o 
   6   9   3      666.81      652.25     34.77 o 
   7   9   3       97.46       64.89     19.77 o 
   8   9   3      575.15      621.33     38.74 o 
   9   9   3     3099.39     3029.24     74.16 o 
 -12  10   3       15.01       68.63     27.65 o 
 -11  10   3       53.67       42.74     24.07 o 
 -10  10   3       38.05       53.99     21.16 o 
  -9  10   3      554.11      585.96     33.58 o 
  -8  10   3       22.56       14.54     14.87 o 
  -7  10   3      495.22      502.04     24.71 o 
  -6  10   3      134.13      134.51     12.99 o 
  -5  10   3      374.00      334.35     13.96 o 
  -4  10   3     5673.04     6065.11     70.38 o 
  -3  10   3     8072.00     8703.91    105.99 o 
  -2  10   3     1151.23     1203.51     26.59 o 
  -1  10   3      609.46      542.44     28.94 o 
   0  10   3     1501.97     1480.65     25.36 o 
   1  10   3     9809.75    10069.43    116.83 o 
   2  10   3     1129.87     1024.14     21.30 o 
   3  10   3      980.34      956.53     27.20 o 
   4  10   3       33.09       23.19      9.36 o 
   5  10   3      516.63      545.32     42.86 o 
   6  10   3      203.56      189.61     24.70 o 
   7  10   3     1253.74     1179.10     53.93 o 
   8  10   3        3.95        5.25     17.55 o 
   9  10   3       11.55       17.71     19.35 o 
 -12  11   3     4188.03     4470.97    209.68 o 
 -11  11   3     4072.19     4328.46    110.10 o 
 -10  11   3     1945.56     1932.73     81.58 o 
  -9  11   3     4603.41     4561.73    104.10 o 
  -8  11   3     5094.11     5193.17     97.42 o 
  -7  11   3     5058.78     4987.56     83.20 o 
  -6  11   3      360.65      445.35     21.37 o 
  -5  11   3        7.38       20.32      6.87 o 
  -4  11   3      190.89      218.40     13.08 o 
  -3  11   3     8728.52     9065.20    110.74 o 
  -2  11   3    16145.57    15717.78    166.37 o 
  -1  11   3    25236.69    24651.90    286.39 o 
   0  11   3    45206.08    45610.16    428.84 o 
   1  11   3    22491.15    22477.00    243.68 o 
   2  11   3    20382.07    20575.12    201.88 o 
   3  11   3     9662.00     9734.33    111.76 o 
   4  11   3     2147.66     2056.18     46.91 o 
   5  11   3        3.11        0.00     11.96 o 
   6  11   3      288.61      276.57     30.21 o 
   7  11   3      210.82      209.66     30.37 o 
   8  11   3     1259.44     1370.66     62.63 o 
   9  11   3     1490.45     1577.95     62.77 o 
 -11  12   3       33.59       84.88     26.99 o 
 -10  12   3      145.32      144.90     27.02 o 
  -9  12   3     1343.63     1525.14     74.50 o 
  -8  12   3        4.69       25.61     17.92 o 
  -7  12   3      216.17      225.06     27.99 o 
  -6  12   3      213.18      221.17     15.74 o 
  -5  12   3      908.50     1028.26     25.93 o 
  -4  12   3     1253.19     1379.35     32.00 o 
  -3  12   3       62.97       96.73      9.20 o 
  -2  12   3      932.04      827.85     19.46 o 
  -1  12   3      231.89      220.99     11.70 o 
   0  12   3       52.61      150.45     10.80 o 
   1  12   3        6.64       15.15      7.01 o 
   2  12   3        8.40       30.72      7.23 o 
   3  12   3      139.59      160.13     13.85 o 
   4  12   3      353.75      388.65     20.78 o 
   5  12   3      880.13      795.14     36.35 o 
   6  12   3     1082.04     1009.55     48.63 o 
   7  12   3      181.30      222.32     29.17 o 
   8  12   3       35.16       50.65     23.21 o 
   9  12   3       25.11        2.07     20.68 o 
 -11  13   3     2469.21     2708.45    127.42 o 
 -10  13   3     3141.27     3257.42     90.09 o 
  -9  13   3     3585.65     3623.71    106.71 o 
  -8  13   3     4981.21     4982.91    118.15 o 
  -7  13   3     8219.64     8031.82    151.79 o 
  -6  13   3        4.27        8.13      9.99 o 
  -5  13   3        1.00        0.00      7.38 o 
  -4  13   3      805.14      752.81     21.84 o 
  -3  13   3    15290.40    15618.34    167.90 o 
  -2  13   3    12099.15    11859.49    131.86 o 
  -1  13   3    10840.08    10798.40    121.49 o 
   0  13   3    19973.11    20743.98    215.27 o 
   1  13   3    23607.69    23185.54    253.35 o 
   2  13   3    14689.07    14645.28    177.51 o 
   3  13   3     4476.89     4541.44     77.00 o 
   4  13   3     4006.67     4015.64     67.42 o 
   5  13   3      319.75      338.95     29.75 o 
   6  13   3      128.87      102.24     23.64 o 
   7  13   3      995.50      959.05     65.34 o 
   8  13   3     1351.82     1249.86     61.06 o 
   9  13   3      792.72      850.67     50.25 o 
 -11  14   3       47.97       16.28     30.61 o 
 -10  14   3        5.76       22.50     22.98 o 
  -9  14   3      131.60      114.38     37.64 o 
  -8  14   3      208.25      220.54     30.24 o 
  -7  14   3       11.41       55.83     19.37 o 
  -6  14   3      232.30      221.87     21.48 o 
  -5  14   3      553.11      581.65     23.95 o 
  -4  14   3     1074.82     1071.39     35.19 o 
  -3  14   3     1053.92     1154.03     25.91 o 
  -2  14   3     1443.61     1432.10     26.88 o 
  -1  14   3     1348.88     1477.43     29.05 o 
   0  14   3       30.71       56.71      8.24 o 
   1  14   3     1580.89     1697.82     37.35 o 
   2  14   3        3.49        0.35      8.20 o 
   3  14   3      146.03      109.28     13.09 o 
   4  14   3      401.94      464.18     25.76 o 
   5  14   3      518.05      518.73     36.55 o 
   6  14   3      994.30     1016.89     49.97 o 
   7  14   3      184.82      206.41     29.21 o 
   8  14   3       75.46       40.88     22.53 o 
   9  14   3        3.82       13.78     24.14 o 
 -11  15   3     2002.10     2187.47     78.40 o 
 -10  15   3     2223.69     2270.72     88.34 o 
  -9  15   3     4915.36     4801.04    149.08 o 
  -8  15   3     2921.24     2976.27     82.23 o 
  -7  15   3     1404.70     1401.47     53.03 o 
  -6  15   3        3.74        0.00     11.88 o 
  -5  15   3      951.60     1022.56     36.15 o 
  -4  15   3     1115.16     1005.68     25.24 o 
  -3  15   3     4188.97     4275.10     56.04 o 
  -2  15   3     9657.62     9710.06    102.23 o 
  -1  15   3    14067.29    13941.08    172.02 o 
   0  15   3    12880.07    13057.52    151.24 o 
   1  15   3    13831.46    13897.19    178.52 o 
   2  15   3     7531.42     7610.58    103.56 o 
   3  15   3      327.00      316.52     22.76 o 
   4  15   3     3756.12     3696.99     79.11 o 
   5  15   3     1534.80     1405.68     54.99 o 
   6  15   3        7.66        0.00     22.69 o 
   7  15   3      198.07      179.59     29.17 o 
   8  15   3     1121.71     1099.51     59.42 o 
 -11  16   3       13.56       47.82     27.64 o 
 -10  16   3       66.47       63.30     26.75 o 
  -9  16   3       25.02       49.03     28.20 o 
  -8  16   3      266.18      273.74     43.15 o 
  -7  16   3      428.52      427.10     35.02 o 
  -6  16   3      598.09      587.78     36.60 o 
  -5  16   3     2584.39     2342.14     64.87 o 
  -4  16   3     1530.66     1537.45     48.74 o 
  -3  16   3        6.68        0.00      7.81 o 
  -2  16   3      125.20      177.92     12.65 o 
  -1  16   3      250.12      205.47     18.80 o 
   0  16   3      128.82      166.38     20.09 o 
   1  16   3      671.51      736.19     27.19 o 
   2  16   3      351.43      397.58     28.41 o 
   3  16   3     1321.27     1226.08     41.10 o 
   4  16   3       59.13       39.93     16.08 o 
   5  16   3       54.39       52.40     20.18 o 
   6  16   3      852.99      857.78     48.81 o 
   7  16   3      234.62      193.06     29.95 o 
   8  16   3      259.62      203.76     46.89 o 
 -10  17   3     1704.51     1638.38     96.62 o 
  -9  17   3     2537.86     2541.62     90.73 o 
  -8  17   3     1245.15     1115.98     69.64 o 
  -7  17   3      185.12      161.19     24.87 o 
  -6  17   3      830.41      973.59     45.46 o 
  -5  17   3      112.01      140.17     22.01 o 
  -4  17   3      269.50      329.32     26.78 o 
  -3  17   3     1523.94     1547.62     53.09 o 
  -2  17   3     7574.60     7648.61    125.80 o 
  -1  17   3    12691.84    12145.86    202.79 o 
   0  17   3    14637.41    14234.87    233.84 o 
   1  17   3     7593.09     7719.48    126.77 o 
   2  17   3     5358.62     5242.83     97.21 o 
   3  17   3      763.89      751.51     35.81 o 
   4  17   3     2297.00     2253.52     66.46 o 
   5  17   3      670.68      589.10     48.68 o 
   6  17   3      168.51      181.34     27.56 o 
   7  17   3      152.02      171.45     28.64 o 
   8  17   3     1162.98     1323.37     66.64 o 
 -10  18   3        2.72        0.00     25.71 o 
  -9  18   3      162.82      179.65     34.12 o 
  -8  18   3      540.77      546.10     46.66 o 
  -7  18   3      349.65      306.42     39.03 o 
  -6  18   3     1341.76     1242.69     54.12 o 
  -5  18   3     3370.04     3367.14     92.45 o 
  -4  18   3      711.46      776.60     41.97 o 
  -3  18   3      286.09      309.81     37.65 o 
  -2  18   3     1240.81     1363.73     56.32 o 
  -1  18   3      977.71      945.70     39.52 o 
   0  18   3       96.04      191.42     33.95 o 
   1  18   3      245.98      270.65     23.11 o 
   2  18   3      343.11      392.24     27.78 o 
   3  18   3      713.38      722.32     43.66 o 
   4  18   3      220.02      208.28     26.67 o 
   5  18   3       91.07       57.29     20.38 o 
   6  18   3      358.65      314.41     34.05 o 
   7  18   3      262.52      288.05     38.41 o 
   8  18   3      392.13      380.97     41.61 o 
 -10  19   3     1742.15     1917.06     88.74 o 
  -9  19   3      933.20      902.84    109.31 o 
  -8  19   3     1601.99     1609.21    143.64 o 
  -7  19   3      975.17     1012.65     75.75 o 
  -6  19   3      451.82      446.97     38.87 o 
  -5  19   3       85.34       98.79     23.63 o 
  -4  19   3      534.06      448.72     45.67 o 
  -3  19   3     3314.58     3228.05    141.94 o 
  -2  19   3     2505.62     2548.32     82.49 o 
  -1  19   3     3807.78     3811.95    117.68 o 
   0  19   3    16612.01    16694.33    239.72 o 
   1  19   3     6193.77     5980.65    107.34 o 
   2  19   3     3863.66     3692.03     78.80 o 
   3  19   3     3486.03     3545.68     79.49 o 
   4  19   3      700.82      753.42     42.90 o 
   5  19   3       95.10      103.72     23.05 o 
   6  19   3      210.70      200.14     29.74 o 
   7  19   3      478.12      480.28     43.39 o 
  -9  20   3       23.96       14.23     25.89 o 
  -8  20   3       44.55       20.52     27.16 o 
  -7  20   3      559.91      563.01     46.35 o 
  -6  20   3     1960.33     2052.94     74.60 o 
  -5  20   3     1517.65     1427.62     87.55 o 
  -4  20   3     2228.74     2241.26     93.93 o 
  -3  20   3      253.85      240.76     42.07 o 
  -2  20   3     1681.96     1655.56     77.35 o 
  -1  20   3      455.97      456.08     39.47 o 
   0  20   3     1819.74     1905.46     51.97 o 
   1  20   3        5.09       15.70     17.62 o 
   2  20   3       51.74       20.21     18.38 o 
   3  20   3       69.62       80.56     20.47 o 
   4  20   3      497.83      541.84     39.48 o 
   5  20   3     1151.52     1045.79     89.14 o 
   6  20   3      187.31      240.06     32.38 o 
   7  20   3      628.35      676.05     52.81 o 
  -9  21   3     1431.34     1545.11     78.27 o 
  -8  21   3      370.17      521.92     49.22 o 
  -7  21   3      751.48      772.36     53.35 o 
  -6  21   3      658.59      689.12     79.75 o 
  -5  21   3       76.58       52.35     39.49 o 
  -4  21   3      473.58      537.43     62.64 o 
  -3  21   3     2091.65     2238.52     99.74 o 
  -2  21   3     1346.53     1439.50     99.80 o 
  -1  21   3     5311.02     5063.90    154.33 o 
   0  21   3     9887.39     9796.34    214.03 o 
   1  21   3     4264.42     4351.65     88.87 o 
   2  21   3     3903.34     3830.83     83.09 o 
   3  21   3     3453.16     3291.02    111.85 o 
   4  21   3     1598.49     1584.94     60.05 o 
   5  21   3      120.56       82.55     26.86 o 
   6  21   3       59.28       62.52     24.98 o 
   7  21   3      302.99      356.72     39.76 o 
  -9  22   3       33.32       76.60     32.52 o 
  -8  22   3       34.93       27.41     26.18 o 
  -7  22   3      201.24      158.18     36.68 o 
  -6  22   3     1570.59     1375.40     82.84 o 
  -5  22   3      443.00      439.60     52.55 o 
  -4  22   3      258.09      202.54     46.41 o 
  -3  22   3      502.22      557.94     52.81 o 
  -2  22   3      328.92      326.21     60.06 o 
  -1  22   3       44.14       49.93     31.07 o 
   0  22   3       35.60       32.03     43.52 o 
   1  22   3       11.01       24.91     19.10 o 
   2  22   3        5.45       16.11     16.49 o 
   3  22   3       37.28       44.42     23.18 o 
   4  22   3      844.53      846.57     68.25 o 
   5  22   3      360.47      337.74     42.17 o 
   6  22   3      374.53      392.28     39.56 o 
  -8  23   3      906.84      984.94     64.05 o 
  -7  23   3      909.97      892.35     73.74 o 
  -6  23   3      538.19      433.37     54.87 o 
  -5  23   3      106.52      141.68     38.55 o 
  -4  23   3     1110.23     1080.99     71.97 o 
  -3  23   3     2473.62     2560.09    112.13 o 
  -2  23   3     3354.08     3243.22    120.72 o 
  -1  23   3     6802.19     6399.96    186.27 o 
   0  23   3     4506.71     4512.15    149.24 o 
   1  23   3     5373.92     5659.38    173.22 o 
   2  23   3     4134.00     4035.86     95.92 o 
   3  23   3     1607.58     1573.50    129.66 o 
   4  23   3     1294.40     1111.16     54.61 o 
   5  23   3      275.28      211.70     32.05 o 
   6  23   3        5.45        0.00     23.58 o 
  -8  24   3       22.73        8.99     35.95 o 
  -7  24   3      116.39      114.74     40.74 o 
  -6  24   3     1623.70     1439.13    160.24 o 
  -5  24   3      489.39      556.62     77.35 o 
  -4  24   3       84.60      106.22     33.96 o 
  -3  24   3      673.74      589.63     57.80 o 
  -2  24   3      284.05      303.63     67.60 o 
  -1  24   3      138.88      188.52     44.59 o 
   0  24   3       64.06       37.38     29.62 o 
   1  24   3        9.85       17.99     28.46 o 
   2  24   3       91.70       30.77     30.77 o 
   3  24   3      199.34      212.45     28.16 o 
   4  24   3      704.86      714.28     47.06 o 
   5  24   3      770.18      741.19     50.84 o 
  -7  25   3      982.40     1185.49     86.77 o 
  -6  25   3       22.11       11.18     33.18 o 
  -5  25   3       37.71       68.46     31.93 o 
  -4  25   3      489.93      508.05     58.25 o 
  -3  25   3     2034.08     1983.31     96.58 o 
  -2  25   3     3642.68     3501.51    130.02 o 
  -1  25   3     3322.71     3139.99    124.00 o 
   0  25   3     2920.58     3201.87    124.50 o 
   1  25   3     3194.68     3184.71    138.48 o 
   2  25   3     1986.97     1953.16     96.57 o 
   3  25   3     1876.74     1879.41     97.77 o 
   4  25   3     1028.57     1051.85     55.85 o 
   5  25   3      140.70      142.64     29.79 o 
  -7  26   3      302.54      309.50     61.38 o 
  -6  26   3      854.92      658.45     69.57 o 
  -5  26   3      469.27      355.74     52.56 o 
  -4  26   3      324.71      374.65    125.21 o 
  -3  26   3      853.29      932.22     73.30 o 
  -2  26   3      107.78      184.47     47.17 o 
  -1  26   3       18.03       52.13     31.35 o 
   0  26   3        0.29        0.00     37.73 o 
   1  26   3       81.55      101.61     36.86 o 
   2  26   3        1.23        0.00     28.58 o 
   3  26   3      160.99      116.68     54.96 o 
   4  26   3      557.18      490.22     68.26 o 
  -6  27   3        6.89       15.50     39.87 o 
  -5  27   3      111.80       73.80     38.77 o 
  -4  27   3      199.51      179.13     43.49 o 
  -3  27   3     1008.34      942.39     75.04 o 
  -2  27   3     1639.05     1589.40     91.70 o 
  -1  27   3     2034.84     1786.00    221.30 o 
   0  27   3     2613.98     2902.57    121.37 o 
   1  27   3     1395.35     1490.27     90.86 o 
   2  27   3      664.43      576.14     64.64 o 
   3  27   3      923.08      884.06     77.14 o 
   4  27   3      435.90      471.87     63.05 o 
  -5  28   3      543.63      542.33     65.98 o 
  -4  28   3      324.21      380.76     55.85 o 
  -3  28   3      165.13      126.97     39.14 o 
  -2  28   3      326.11      384.50    110.68 o 
  -1  28   3       64.25       86.93     37.58 o 
   0  28   3        2.99       57.68     45.40 o 
   1  28   3       51.18      102.00     39.07 o 
   2  28   3       31.62        0.00     31.56 o 
   3  28   3      220.91      250.87     95.27 o 
  -4  29   3      332.97      301.27     52.42 o 
  -3  29   3      471.98      335.28     54.86 o 
  -2  29   3     1636.53     1762.67    153.19 o 
  -1  29   3     1471.68     1414.38     92.55 o 
   0  29   3      875.97      906.49     78.00 o 
   1  29   3     1421.28     1568.74     97.92 o 
   2  29   3      796.88      958.43     84.14 o 
  -2  30   3      259.98      272.35     50.96 o 
  -1  30   3       23.77       26.68     34.97 o 
   0  30   3        0.10        0.00     32.42 o 
 -13   0   4     1350.92     1480.48     78.12 o 
 -12   0   4      620.50      611.18     51.43 o 
 -11   0   4     2801.31     2808.45     91.18 o 
 -10   0   4     3772.41     3686.50    102.05 o 
  -9   0   4       25.82       13.31     17.50 o 
  -8   0   4       79.59       41.44     17.33 o 
  -7   0   4      814.40      787.55     38.39 o 
  -6   0   4    12385.10    11831.76    155.82 o 
  -5   0   4    63364.27    63233.62    738.63 o 
  -4   0   4    57365.46    57681.91    840.92 o 
  -3   0   4     4258.57     4844.65    109.38 o 
  -2   0   4     8899.46     8957.71    166.75 o 
  -1   0   4     6654.77     6599.15    154.65 o 
   0   0   4    16363.24    16134.89    507.00 o 
   1   0   4      710.04      840.30     52.70 o 
   2   0   4      582.77      521.40     20.63 o 
   3   0   4      705.10      683.23     33.06 o 
   4   0   4     5345.61     5400.49     84.54 o 
   5   0   4     5630.96     5794.68    111.55 o 
   6   0   4     6684.16     6649.44    127.86 o 
   7   0   4     6875.23     7074.21    139.51 o 
   8   0   4     6764.44     6815.23    140.75 o 
   9   0   4     2430.37     2365.62     76.64 o 
 -13   1   4        0.08        6.10     19.63 o 
 -12   1   4       86.76       96.07     20.43 o 
 -11   1   4       56.02       50.22     16.86 o 
 -10   1   4       99.19      117.98     17.75 o 
  -9   1   4       60.28       40.09     12.86 o 
  -8   1   4      227.57      193.21     16.59 o 
  -7   1   4       93.90       63.97      8.42 o 
  -6   1   4      271.72      323.37     12.19 o 
  -5   1   4     1542.58     1824.57     28.67 o 
  -4   1   4      166.20      201.93     10.84 o 
  -3   1   4    14218.41    14294.23    300.35 o 
  -2   1   4     2571.90     2679.39     46.02 o 
  -1   1   4      551.27      513.00     19.46 o 
   0   1   4     1522.39     1456.25     51.38 o 
   1   1   4     3043.01     3082.42     66.79 o 
   2   1   4       93.01      167.81      8.42 o 
   3   1   4      174.37      166.67      9.61 o 
   4   1   4        7.27       11.30      6.83 o 
   5   1   4      327.90      351.76     22.85 o 
   6   1   4       30.59       61.24     13.29 o 
   7   1   4      104.68      141.84     17.46 o 
   8   1   4        5.06       71.32     16.18 o 
   9   1   4        3.08        3.75     14.71 o 
 -13   2   4     1310.52     1374.15     68.57 o 
 -12   2   4     1013.95     1080.98     44.93 o 
 -11   2   4     1675.02     1637.50     48.25 o 
 -10   2   4     3977.14     3865.58     74.33 o 
  -9   2   4       89.94      105.79     15.46 o 
  -8   2   4       37.17       52.87     12.02 o 
  -7   2   4     2050.29     2048.32     33.47 o 
  -6   2   4     7725.64     7901.45     91.21 o 
  -5   2   4    43170.35    44005.36    389.99 o 
  -4   2   4    56584.84    56368.37    628.59 o 
  -3   2   4     6157.10     5768.27     81.65 o 
  -2   2   4    27081.94    26415.11    326.48 o 
  -1   2   4     4654.25     4682.06     80.95 o 
   0   2   4    13362.32    13383.17    210.21 o 
   1   2   4      627.15      540.11     19.05 o 
   2   2   4      800.02      687.88     15.85 o 
   3   2   4       21.16       52.12      6.22 o 
   4   2   4     1928.37     2093.97     32.81 o 
   5   2   4     5722.55     5833.61     79.10 o 
   6   2   4    12757.51    12647.67    149.15 o 
   7   2   4     7775.34     7812.38    105.88 o 
   8   2   4     5757.92     5921.33     90.35 o 
   9   2   4     2707.72     2875.62     60.37 o 
 -13   3   4        3.55        3.84     19.04 o 
 -12   3   4      239.19      200.48     24.46 o 
 -11   3   4      264.73      231.86     25.39 o 
 -10   3   4      291.58      236.47     30.92 o 
  -9   3   4      290.35      266.33     21.08 o 
  -8   3   4      243.90      234.49     21.57 o 
  -7   3   4     1057.90     1063.74     23.41 o 
  -6   3   4     1606.17     1676.24     34.05 o 
  -5   3   4      840.95     1008.43     24.12 o 
  -4   3   4      658.95      893.07     36.38 o 
  -3   3   4    16150.99    16218.55    207.00 o 
  -2   3   4     8913.47     8765.30    115.62 o 
  -1   3   4     1734.24     1826.62     39.36 o 
   0   3   4     5724.01     6014.61    100.02 o 
   1   3   4     6272.72     6794.13     85.83 o 
   2   3   4    13188.74    13709.00    161.39 o 
   3   3   4       49.22       37.08      6.34 o 
   4   3   4       19.62       29.76      6.77 o 
   5   3   4      871.52      934.83     27.88 o 
   6   3   4       51.28       76.90     18.50 o 
   7   3   4       25.89       25.58     18.65 o 
   8   3   4       15.37       39.06     15.51 o 
   9   3   4       55.90       86.96     19.87 o 
 -13   4   4     1276.71     1339.78     54.99 o 
 -12   4   4     1983.02     1966.10     56.56 o 
 -11   4   4     1414.59     1353.06     45.75 o 
 -10   4   4     2116.81     2045.53     51.27 o 
  -9   4   4       41.40       25.47     13.09 o 
  -8   4   4      172.52      164.65     15.43 o 
  -7   4   4     2821.65     2852.49     41.99 o 
  -6   4   4    10092.00     9753.13    102.46 o 
  -5   4   4    36728.21    36976.45    364.74 o 
  -4   4   4    85826.18    86057.26    932.36 o 
  -3   4   4    18249.97    18082.91    229.78 o 
  -2   4   4    29783.43    28583.22    352.96 o 
  -1   4   4    10258.35    10400.73    146.88 o 
   0   4   4     9896.12     9892.61    159.40 o 
   1   4   4     4539.18     4566.67     53.82 o 
   2   4   4      191.97      236.99     10.47 o 
   3   4   4     1313.49     1584.81     25.49 o 
   4   4   4     1698.14     1678.09     29.21 o 
   5   4   4     8748.63     8406.82     98.32 o 
   6   4   4     4830.56     5021.61     74.38 o 
   7   4   4     9644.52     9635.01    142.95 o 
   8   4   4     6772.42     6746.70    115.11 o 
   9   4   4     3419.83     3577.06    116.57 o 
 -12   5   4       78.08      130.53     22.20 o 
 -11   5   4      245.37      235.19     23.85 o 
 -10   5   4       16.82        0.00     14.60 o 
  -9   5   4        0.58        0.00     11.82 o 
  -8   5   4        9.37       24.23     10.62 o 
  -7   5   4       11.57       29.00      8.63 o 
  -6   5   4       15.32       24.89      6.50 o 
  -5   5   4      113.67      139.32     14.79 o 
  -4   5   4    10806.02    11231.07    119.62 o 
  -3   5   4      748.85      861.90     20.55 o 
  -2   5   4       89.29      103.28      6.28 o 
  -1   5   4     1146.03     1259.02     22.90 o 
   0   5   4       67.85      103.58      8.14 o 
   1   5   4    12380.60    13099.44    154.76 o 
   2   5   4    12108.82    12690.62    141.99 o 
   3   5   4      270.48      284.67     10.43 o 
   4   5   4      700.59      662.96     20.18 o 
   5   5   4      716.45      685.83     23.42 o 
   6   5   4       76.06       92.24     14.27 o 
   7   5   4      286.15      370.93     25.76 o 
   8   5   4       52.70       86.73     20.45 o 
   9   5   4       15.13        8.10     19.06 o 
 -12   6   4     2289.90     2298.58     67.14 o 
 -11   6   4     1356.47     1363.93     54.59 o 
 -10   6   4      280.39      241.40     24.45 o 
  -9   6   4       95.39       93.35     15.93 o 
  -8   6   4      684.53      655.53     30.38 o 
  -7   6   4     4421.45     4246.79     61.57 o 
  -6   6   4    10281.01     9899.77    104.32 o 
  -5   6   4     7530.75     7520.81     81.80 o 
  -4   6   4    41662.40    42985.16    419.91 o 
  -3   6   4    46475.88    46234.66    566.74 o 
  -2   6   4    24407.87    23907.96    374.99 o 
  -1   6   4    39128.02    38758.20    600.72 o 
   0   6   4     8376.61     8406.52     96.94 o 
   1   6   4     2322.92     2669.75     40.62 o 
   2   6   4      974.39      952.90     20.96 o 
   3   6   4      192.15      253.95     16.99 o 
   4   6   4     7653.59     7570.94     84.20 o 
   5   6   4     3637.36     3638.69     56.55 o 
   6   6   4     1910.06     1757.64     42.66 o 
   7   6   4    13451.62    13303.73    187.87 o 
   8   6   4     6634.92     6723.68    117.27 o 
   9   6   4     3339.09     3256.91    109.70 o 
 -12   7   4       36.87       72.94     21.33 o 
 -11   7   4      281.10      257.50     39.01 o 
 -10   7   4      532.17      461.79     30.99 o 
  -9   7   4       30.14       23.25     13.21 o 
  -8   7   4      237.10      227.93     19.69 o 
  -7   7   4      768.40      770.83     23.79 o 
  -6   7   4        0.99       11.82      6.92 o 
  -5   7   4      609.78      633.13     16.58 o 
  -4   7   4      612.54      670.64     16.60 o 
  -3   7   4    13309.64    13515.27    162.08 o 
  -2   7   4      161.37      162.97     12.36 o 
  -1   7   4       50.29      113.52      9.76 o 
   0   7   4      699.07      568.25     13.85 o 
   1   7   4     1005.37     1054.22     22.20 o 
   2   7   4       48.03       81.23      8.12 o 
   3   7   4        1.64        4.59      5.59 o 
   4   7   4      639.88      661.68     19.22 o 
   5   7   4        7.78       11.20     10.09 o 
   6   7   4       59.18       52.18     19.82 o 
   7   7   4        0.76       50.67     18.30 o 
   8   7   4       69.25       81.69     21.26 o 
   9   7   4        7.05       26.28     20.03 o 
 -12   8   4     1542.26     1646.44     59.41 o 
 -11   8   4     1020.16     1133.07     48.18 o 
 -10   8   4        8.81       12.50     15.10 o 
  -9   8   4        5.32       12.63     12.82 o 
  -8   8   4      239.42      230.86     19.26 o 
  -7   8   4     3402.08     3458.48     54.15 o 
  -6   8   4     2735.68     2707.68     42.02 o 
  -5   8   4     9385.18     9163.17     97.78 o 
  -4   8   4    13855.42    13989.02    147.38 o 
  -3   8   4    40370.73    39643.62    442.48 o 
  -2   8   4    35842.68    36211.70    411.48 o 
  -1   8   4    16249.77    16928.21    217.39 o 
   0   8   4     4205.32     3790.97     53.32 o 
   1   8   4     3117.55     3039.88     46.56 o 
   2   8   4     3803.53     4026.39     55.98 o 
   3   8   4      757.10      746.48     20.19 o 
   4   8   4     2485.42     2453.40     48.96 o 
   5   8   4     5334.86     5439.33     90.29 o 
   6   8   4     7763.34     7613.48    138.86 o 
   7   8   4     8585.24     8557.60    158.47 o 
   8   8   4     5071.74     5131.17     99.12 o 
   9   8   4     2625.16     2756.95     71.92 o 
 -12   9   4        2.42       42.98     24.16 o 
 -11   9   4      116.86       69.01     24.71 o 
 -10   9   4      159.92      162.39     22.19 o 
  -9   9   4      296.08      263.39     22.35 o 
  -8   9   4      480.86      481.32     25.77 o 
  -7   9   4      435.46      409.78     20.11 o 
  -6   9   4        9.91       14.23      7.51 o 
  -5   9   4      880.43      963.41     21.07 o 
  -4   9   4     1918.37     1970.77     32.75 o 
  -3   9   4      647.74      874.09     20.71 o 
  -2   9   4      916.02      916.16     24.14 o 
  -1   9   4      646.98      689.64     21.88 o 
   0   9   4     1706.77     1934.56     31.02 o 
   1   9   4      483.14      509.02     15.25 o 
   2   9   4     1387.68     1568.53     39.55 o 
   3   9   4        6.27        6.15      6.84 o 
   4   9   4        7.29        6.03      8.55 o 
   5   9   4      397.02      408.44     24.43 o 
   6   9   4     1443.50     1464.57     76.16 o 
   7   9   4        0.25        6.84     18.45 o 
   8   9   4       58.43       78.53     20.13 o 
   9   9   4        1.02        5.29     18.93 o 
 -12  10   4      964.89     1052.75     60.34 o 
 -11  10   4     1051.99     1048.77     81.37 o 
 -10  10   4      278.50      335.36     31.88 o 
  -9  10   4      407.39      458.72     27.97 o 
  -8  10   4     1074.50     1069.92     39.56 o 
  -7  10   4     3258.86     3267.28     56.90 o 
  -6  10   4     1353.98     1279.29     30.37 o 
  -5  10   4    14039.70    13923.31    141.75 o 
  -4  10   4    12584.04    12160.04    123.49 o 
  -3  10   4    18300.48    18381.97    205.27 o 
  -2  10   4    30182.21    29881.76    344.77 o 
  -1  10   4    10162.06    10014.07    133.35 o 
   0  10   4       84.29       77.56     10.18 o 
   1  10   4     3802.39     4121.66     56.69 o 
   2  10   4      325.52      388.15     14.68 o 
   3  10   4      676.51      708.80     22.04 o 
   4  10   4      351.14      388.12     20.43 o 
   5  10   4     5517.50     5504.60    114.08 o 
   6  10   4     6652.20     6312.12    130.46 o 
   7  10   4     4721.61     4662.69    110.90 o 
   8  10   4     3198.73     3245.04     82.88 o 
   9  10   4     2123.60     2073.02     69.26 o 
 -12  11   4        7.97       25.55     26.15 o 
 -11  11   4      150.23      158.51     28.91 o 
 -10  11   4     1038.83      961.29     49.56 o 
  -9  11   4      192.18      171.08     20.10 o 
  -8  11   4       52.09       67.57     16.62 o 
  -7  11   4        1.56        5.20     10.18 o 
  -6  11   4      317.72      409.15     24.63 o 
  -5  11   4      182.12      206.81     12.01 o 
  -4  11   4        4.41       19.28      6.65 o 
  -3  11   4      178.98      184.60     11.34 o 
  -2  11   4     1401.21     1324.33     29.59 o 
  -1  11   4     2829.13     2885.35     54.28 o 
   0  11   4      809.30      789.94     20.30 o 
   1  11   4      851.35     1101.84     23.72 o 
   2  11   4     1276.58     1231.08     24.66 o 
   3  11   4       23.50       19.23      8.97 o 
   4  11   4     1288.28     1198.77     33.43 o 
   5  11   4      769.38      819.62     42.79 o 
   6  11   4      214.30      205.72     27.24 o 
   7  11   4       18.65       42.35     20.57 o 
   8  11   4       43.10       24.19     20.56 o 
   9  11   4        2.58        0.00     21.54 o 
 -12  12   4      719.46      723.43     67.02 o 
 -11  12   4     1155.63     1234.07     88.34 o 
 -10  12   4      952.36     1010.99     51.52 o 
  -9  12   4      146.84       97.82     20.46 o 
  -8  12   4      125.52      133.52     19.64 o 
  -7  12   4     3106.81     3143.14     56.54 o 
  -6  12   4     6631.20     6322.66     88.91 o 
  -5  12   4     8098.49     8138.71     91.54 o 
  -4  12   4    13255.68    13579.28    140.16 o 
  -3  12   4    16475.08    16219.17    172.90 o 
  -2  12   4     8200.70     8141.49     88.12 o 
  -1  12   4    11118.83    11157.88    130.33 o 
   0  12   4     6731.77     6579.85     83.04 o 
   1  12   4     1681.31     1661.09     31.21 o 
   2  12   4        1.45        0.00      7.67 o 
   3  12   4      295.84      265.09     22.37 o 
   4  12   4     4330.71     4533.15     94.53 o 
   5  12   4     4907.87     4803.58    106.15 o 
   6  12   4     2749.19     2558.52     75.30 o 
   7  12   4     3228.04     3311.28     95.78 o 
   8  12   4     2166.65     2355.20    100.61 o 
 -12  13   4       22.18        9.61     25.51 o 
 -11  13   4      436.70      403.73     42.37 o 
 -10  13   4     1536.36     1600.99     62.90 o 
  -9  13   4      116.16      111.66     38.92 o 
  -8  13   4       34.04       23.94     18.27 o 
  -7  13   4      411.51      425.07     22.29 o 
  -6  13   4      742.11      785.59     25.74 o 
  -5  13   4      112.34      197.05     14.10 o 
  -4  13   4      218.39      229.53     12.73 o 
  -3  13   4      349.69      393.10     16.08 o 
  -2  13   4      190.55      217.92     13.75 o 
  -1  13   4      525.29      688.02     22.39 o 
   0  13   4     1528.77     1353.35     25.74 o 
   1  13   4     2453.34     2408.95     45.62 o 
   2  13   4     1636.62     1577.71     34.54 o 
   3  13   4      242.99      256.92     25.82 o 
   4  13   4     1252.27     1243.18     51.51 o 
   5  13   4      200.75      173.66     26.18 o 
   6  13   4       60.93       28.89     19.67 o 
   7  13   4       12.35       29.28     21.05 o 
   8  13   4        0.49       13.92     22.63 o 
 -11  14   4      464.39      534.79     44.80 o 
 -10  14   4      723.07      778.45     48.17 o 
  -9  14   4      858.94      756.58     51.44 o 
  -8  14   4       15.79       35.26     18.57 o 
  -7  14   4     3997.78     4065.33     83.35 o 
  -6  14   4     8223.24     8162.24    130.83 o 
  -5  14   4     7042.46     7081.11    103.97 o 
  -4  14   4    11455.36    11377.68    127.87 o 
  -3  14   4    12439.28    12248.16    121.63 o 
  -2  14   4    14073.46    14318.38    153.58 o 
  -1  14   4     9220.05     9707.69    124.93 o 
   0  14   4     7368.57     7312.46    115.03 o 
   1  14   4     3844.92     3773.78     80.17 o 
   2  14   4      289.55      322.58     43.50 o 
   3  14   4      926.09      796.56     35.19 o 
   4  14   4     6861.72     6492.52    149.68 o 
   5  14   4     5861.91     5898.30    124.09 o 
   6  14   4     2516.01     2610.92     77.96 o 
   7  14   4     2915.49     2905.90     86.77 o 
   8  14   4     2132.93     2103.88     77.46 o 
 -11  15   4      251.87      251.61     57.87 o 
 -10  15   4      623.22      657.28     46.27 o 
  -9  15   4      319.86      251.33     42.87 o 
  -8  15   4      565.60      593.36     40.19 o 
  -7  15   4      207.77      270.34     28.16 o 
  -6  15   4      645.40      693.09     37.79 o 
  -5  15   4      445.62      495.67     31.35 o 
  -4  15   4      143.54      157.51     15.51 o 
  -3  15   4     1626.98     1705.38     37.11 o 
  -2  15   4      516.92      505.81     29.87 o 
  -1  15   4       12.38       41.55     13.48 o 
   0  15   4      670.57      754.84     43.70 o 
   1  15   4     1469.64     1518.19     48.64 o 
   2  15   4     1486.84     1423.42     51.25 o 
   3  15   4       65.84       33.23     14.61 o 
   4  15   4      789.62      724.38     41.42 o 
   5  15   4      386.77      426.80     35.75 o 
   6  15   4        3.62       34.98     20.48 o 
   7  15   4       32.06       28.65     21.79 o 
   8  15   4       17.75       10.88     25.51 o 
 -11  16   4      569.30      648.04     78.32 o 
 -10  16   4      314.54      312.90     49.28 o 
  -9  16   4      158.61      153.41     31.77 o 
  -8  16   4     1119.06     1137.26     52.40 o 
  -7  16   4     1495.20     1392.95     56.60 o 
  -6  16   4     4713.83     4836.14    105.38 o 
  -5  16   4     8774.02     8921.61    169.45 o 
  -4  16   4     6120.99     6129.42     96.11 o 
  -3  16   4     8091.13     8008.79    220.57 o 
  -2  16   4    13526.41    13631.80    226.93 o 
  -1  16   4    13075.62    12360.63    232.91 o 
   0  16   4     4322.10     4226.50     90.88 o 
   1  16   4     1835.51     1991.67     57.73 o 
   2  16   4      154.22      143.26     18.62 o 
   3  16   4      459.23      445.25     29.45 o 
   4  16   4     2323.51     2096.90     65.09 o 
   5  16   4     3973.76     3761.34     94.10 o 
   6  16   4     3294.76     3117.01     87.99 o 
   7  16   4     2604.40     2462.04     80.88 o 
   8  16   4     2613.33     2593.66     87.14 o 
 -11  17   4        3.18       26.20     25.86 o 
 -10  17   4      277.14      261.31     38.75 o 
  -9  17   4      669.06      749.69     54.01 o 
  -8  17   4      377.45      438.29     42.08 o 
  -7  17   4        6.24        4.35     19.76 o 
  -6  17   4      208.90      239.98     30.52 o 
  -5  17   4      432.53      402.92     60.85 o 
  -4  17   4       30.62       30.40     17.37 o 
  -3  17   4       24.54       29.24     13.58 o 
  -2  17   4        0.68       14.02     13.47 o 
  -1  17   4      380.41      410.35     43.19 o 
   0  17   4     2328.60     2323.28     69.28 o 
   1  17   4     2640.90     2513.51     59.88 o 
   2  17   4     2186.10     2199.80     77.35 o 
   3  17   4     1040.31      954.37     70.69 o 
   4  17   4        8.67        0.14     17.88 o 
   5  17   4       11.36       26.45     20.12 o 
   6  17   4      139.55      118.96     27.19 o 
   7  17   4       25.49       35.08     22.43 o 
 -10  18   4      113.98       70.10     30.09 o 
  -9  18   4        0.64        0.00     21.67 o 
  -8  18   4      551.89      538.72     66.80 o 
  -7  18   4     1925.93     1904.19     70.76 o 
  -6  18   4     4004.51     3883.35    103.50 o 
  -5  18   4     8090.94     8053.08    167.58 o 
  -4  18   4     7308.08     7088.04    188.72 o 
  -3  18   4     6704.13     6931.11    157.57 o 
  -2  18   4     5225.18     5242.41    107.33 o 
  -1  18   4     6526.86     6508.85    126.55 o 
   0  18   4     4144.78     4143.70    105.57 o 
   1  18   4      948.67      832.78     36.06 o 
   2  18   4       16.30       11.17     14.30 o 
   3  18   4      150.69      143.46     27.52 o 
   4  18   4      820.43      808.26     45.16 o 
   5  18   4     1411.85     1320.74     66.12 o 
   6  18   4     2242.74     2385.46     77.43 o 
   7  18   4     2420.66     2256.25     87.03 o 
 -10  19   4      101.37       88.94     30.63 o 
  -9  19   4      283.30      244.37     49.99 o 
  -8  19   4      142.84      112.53     29.86 o 
  -7  19   4      652.51      592.86     46.53 o 
  -6  19   4      199.57      213.34     29.70 o 
  -5  19   4      266.37      248.46     39.06 o 
  -4  19   4        0.38        5.08     23.03 o 
  -3  19   4      527.21      484.52     77.16 o 
  -2  19   4      285.73      242.83     27.04 o 
  -1  19   4     1456.14     1377.36     49.52 o 
   0  19   4     2614.49     2440.73     92.06 o 
   1  19   4     2300.07     2326.38     59.37 o 
   2  19   4      368.29      303.88     26.39 o 
   3  19   4      711.58      757.48     42.99 o 
   4  19   4       96.64      110.66     24.12 o 
   5  19   4       29.40        0.00     18.65 o 
   6  19   4       97.95      132.96     28.38 o 
   7  19   4        1.60       19.99     24.40 o 
 -10  20   4      166.13      128.13     45.10 o 
  -9  20   4       92.59       80.40     30.21 o 
  -8  20   4      190.76      129.03     30.86 o 
  -7  20   4      701.58      706.90     49.45 o 
  -6  20   4     1760.52     1857.12     70.04 o 
  -5  20   4     2627.07     2670.02    168.29 o 
  -4  20   4     5091.46     4961.14    177.53 o 
  -3  20   4     7382.26     7444.16    200.05 o 
  -2  20   4     8314.46     8076.82    469.33 o 
  -1  20   4     9023.49     8868.07    164.11 o 
   0  20   4     1913.00     2000.04     54.23 o 
   1  20   4      159.56      139.86     20.61 o 
   2  20   4      463.63      411.92     36.71 o 
   3  20   4        1.53        5.29     17.06 o 
   4  20   4     1501.82     1542.60     60.64 o 
   5  20   4     1560.39     1469.03     61.83 o 
   6  20   4     1743.44     1768.41     71.63 o 
  -9  21   4      110.74      154.83     34.93 o 
  -8  21   4      306.08      285.38     38.85 o 
  -7  21   4     1094.06     1159.78     76.63 o 
  -6  21   4        6.68       28.62     36.98 o 
  -5  21   4      754.39      752.74     60.47 o 
  -4  21   4      434.19      417.37     47.55 o 
  -3  21   4      298.92      268.10     39.93 o 
  -2  21   4        4.94       40.15     28.12 o 
  -1  21   4      948.04      907.94     53.73 o 
   0  21   4        4.77       12.96     15.18 o 
   1  21   4     1281.18     1334.34     47.50 o 
   2  21   4      558.53      457.35     50.49 o 
   3  21   4      293.15      239.55     38.54 o 
   4  21   4      507.51      630.53     44.63 o 
   5  21   4       51.16       56.90     23.57 o 
   6  21   4      113.19      110.52     29.51 o 
  -9  22   4       31.96        0.00     26.28 o 
  -8  22   4      375.31      408.47     44.36 o 
  -7  22   4      268.51      330.52     50.02 o 
  -6  22   4      108.77      130.80     52.83 o 
  -5  22   4     1247.42     1344.46     79.24 o 
  -4  22   4     5302.48     4949.72    156.54 o 
  -3  22   4     5202.87     5322.29    162.61 o 
  -2  22   4     9287.23     9265.76    241.22 o 
  -1  22   4     5926.89     5870.18    173.26 o 
   0  22   4      151.57      173.77     26.20 o 
   1  22   4      620.57      635.92     36.43 o 
   2  22   4       92.96       74.78     25.89 o 
   3  22   4      140.33      140.42     25.30 o 
   4  22   4      976.44      991.64     53.08 o 
   5  22   4     1562.87     1446.19     64.74 o 
   6  22   4     1428.33     1564.26    111.88 o 
  -9  23   4      387.40      425.42     64.82 o 
  -8  23   4      338.36      375.81     70.43 o 
  -7  23   4      674.83      664.92     66.10 o 
  -6  23   4       12.49        1.94     28.88 o 
  -5  23   4       91.32       69.29     32.19 o 
  -4  23   4      111.34       47.69     39.18 o 
  -3  23   4      214.41      162.36     36.56 o 
  -2  23   4      280.83      306.54     43.84 o 
  -1  23   4      137.22      121.44     42.57 o 
   0  23   4       28.89       33.08     25.61 o 
   1  23   4      330.11      249.17     53.16 o 
   2  23   4      294.47      269.74     30.18 o 
   3  23   4     1440.42     1417.03     60.02 o 
   4  23   4      379.35      345.98     41.34 o 
   5  23   4      381.46      324.97     37.12 o 
  -8  24   4      162.27      174.61     46.15 o 
  -7  24   4      647.22      612.80     65.59 o 
  -6  24   4      442.69      458.17     57.79 o 
  -5  24   4     2458.61     2356.39    105.91 o 
  -4  24   4     3768.95     3875.11    137.93 o 
  -3  24   4     2565.20     2457.51    106.31 o 
  -2  24   4     2505.16     2612.80    120.49 o 
  -1  24   4     1313.23     1308.22    104.83 o 
   0  24   4     1488.18     1375.89     80.60 o 
   1  24   4      455.31      422.54    104.71 o 
   2  24   4       30.43        0.00     19.01 o 
   3  24   4      200.44      241.60     31.33 o 
   4  24   4      558.94      574.16     45.47 o 
   5  24   4     1090.59     1141.23     61.58 o 
  -7  25   4      918.86      703.80     70.23 o 
  -6  25   4       64.94       79.88     37.60 o 
  -5  25   4       16.57       52.21     32.53 o 
  -4  25   4        4.56       27.28     41.00 o 
  -3  25   4       13.44       30.69     29.64 o 
  -2  25   4      791.75     1010.10    133.70 o 
  -1  25   4     1242.62     1386.98    134.70 o 
   0  25   4       24.76       74.78     30.31 o 
   1  25   4       23.92        0.00     27.93 o 
   2  25   4      517.50      579.60     61.51 o 
   3  25   4      820.54      753.10     48.68 o 
   4  25   4     1140.31     1180.03     60.30 o 
  -7  26   4      531.91      420.05     74.33 o 
  -6  26   4     1174.89     1176.08    148.48 o 
  -5  26   4     1625.42     1623.03     92.70 o 
  -4  26   4     1585.87     1631.21     92.72 o 
  -3  26   4     2302.69     2533.98    112.22 o 
  -2  26   4     1448.78     1303.58     82.67 o 
  -1  26   4     2255.67     2379.76    108.47 o 
   0  26   4     2483.99     2342.83    108.07 o 
   1  26   4       32.88       23.96     30.76 o 
   2  26   4        0.90        0.00     25.48 o 
   3  26   4       67.05       34.34     43.64 o 
   4  26   4      673.64      662.93     49.85 o 
  -6  27   4      277.43      212.89    147.85 o 
  -5  27   4      107.06       94.26     38.99 o 
  -4  27   4       25.83        0.00     36.16 o 
  -3  27   4        9.28       33.54     43.77 o 
  -2  27   4      295.13      247.24     45.80 o 
  -1  27   4      384.83      494.24     94.21 o 
   0  27   4      500.20      609.50     63.27 o 
   1  27   4      540.85      534.59     61.65 o 
   2  27   4      473.49      362.72     55.80 o 
   3  27   4      694.34      811.66     75.77 o 
  -5  28   4     2346.21     2691.71    180.24 o 
  -4  28   4     1583.56     1528.92    143.76 o 
  -3  28   4     1893.68     2163.96    279.16 o 
  -2  28   4     2474.92     2606.30    116.91 o 
  -1  28   4     1483.20     1486.30     92.30 o 
   0  28   4      914.89      782.97     71.45 o 
   1  28   4      154.68      202.61     44.35 o 
   2  28   4        3.70        3.05    103.51 o 
  -4  29   4       56.51       66.91     57.98 o 
  -3  29   4        6.18        0.00     40.75 o 
  -2  29   4       14.03       69.30     55.97 o 
  -1  29   4      450.72      324.00     78.86 o 
   0  29   4      497.43      537.94     94.33 o 
   1  29   4      536.37      469.89     93.45 o 
 -13   1   5        2.86        4.65     17.15 o 
 -12   1   5       62.46       38.16     17.34 o 
 -11   1   5     1194.04     1162.69     47.51 o 
 -10   1   5     4065.84     4096.63     76.09 o 
  -9   1   5     3532.20     3494.46     65.58 o 
  -8   1   5     5970.08     5970.74     90.83 o 
  -7   1   5     4509.68     4430.02     55.63 o 
  -6   1   5    22842.09    23185.96    212.49 o 
  -5   1   5    15283.26    15035.70    168.83 o 
  -4   1   5    12705.27    12497.67    140.37 o 
  -3   1   5    20496.74    20957.80    242.26 o 
  -2   1   5     5154.88     5366.97     83.67 o 
  -1   1   5       15.52       10.20      9.09 o 
   0   1   5    11541.58    11331.55    178.48 o 
   1   1   5    10332.30    10022.43    143.49 o 
   2   1   5    13525.93    13571.57    172.46 o 
   3   1   5    21750.88    21889.70    198.23 o 
   4   1   5    15687.14    15660.37    172.68 o 
   5   1   5     6500.55     6696.72     89.73 o 
   6   1   5     6121.02     6388.47     90.09 o 
   7   1   5     4875.87     4741.65     76.52 o 
   8   1   5     1613.91     1593.03     48.87 o 
   9   1   5       24.55       25.63     17.42 o 
 -13   2   5        2.81        7.91     18.20 o 
 -12   2   5        3.08        0.00     17.31 o 
 -11   2   5       94.88       70.69     17.60 o 
 -10   2   5       29.51       12.54     14.41 o 
  -9   2   5       16.43       14.95     12.51 o 
  -8   2   5     1205.08     1172.01     34.27 o 
  -7   2   5       88.28       93.97      9.71 o 
  -6   2   5     2683.01     2933.21     41.62 o 
  -5   2   5     5064.81     5398.21     67.46 o 
  -4   2   5      687.13      674.08     17.30 o 
  -3   2   5     2412.65     2395.92     38.22 o 
  -2   2   5      150.81      137.95     10.63 o 
  -1   2   5      186.24      130.29     14.07 o 
   0   2   5      725.12      713.13     20.97 o 
   1   2   5     1418.57     1410.48     64.95 o 
   2   2   5       19.30       38.62     10.35 o 
   3   2   5     2486.18     2743.43     40.42 o 
   4   2   5      139.77      110.64     13.20 o 
   5   2   5      323.66      387.19     22.92 o 
   6   2   5        0.80        6.98     12.09 o 
   7   2   5       97.08      113.32     18.74 o 
   8   2   5       94.62       77.84     16.94 o 
   9   2   5       52.56       46.51     19.28 o 
 -13   3   5       44.90       57.28     20.37 o 
 -12   3   5       64.31       36.60     17.23 o 
 -11   3   5      769.53      764.94     39.12 o 
 -10   3   5     2842.77     2805.91     60.62 o 
  -9   3   5     5125.00     5121.14     85.21 o 
  -8   3   5     5037.57     5134.43    100.95 o 
  -7   3   5     9413.25     9252.12    100.23 o 
  -6   3   5    40584.70    40307.94    344.03 o 
  -5   3   5    30282.52    30142.35    320.68 o 
  -4   3   5     5548.93     5374.12     77.49 o 
  -3   3   5    10944.45    10911.89    132.56 o 
  -2   3   5     6963.97     7079.52     97.57 o 
  -1   3   5      415.31      327.69     16.56 o 
   0   3   5    10988.93    11275.99    160.46 o 
   1   3   5    14274.61    14561.55    182.96 o 
   2   3   5    23198.23    22891.83    258.31 o 
   3   3   5    11949.19    12047.67    117.15 o 
   4   3   5    10177.43    10114.98    166.28 o 
   5   3   5    12307.82    12353.15    144.90 o 
   6   3   5     5566.55     5609.61     82.25 o 
   7   3   5     1243.57     1332.03     39.89 o 
   8   3   5     1224.40     1345.06     47.01 o 
   9   3   5      154.61      138.11     23.66 o 
 -13   4   5       36.05        3.31     17.47 o 
 -12   4   5       63.47       51.58     17.92 o 
 -11   4   5       45.98       15.21     15.08 o 
 -10   4   5       33.46       27.35     14.55 o 
  -9   4   5       79.55      105.99     16.47 o 
  -8   4   5      861.85      880.30     33.42 o 
  -7   4   5      192.85      238.70     14.08 o 
  -6   4   5      841.09      856.54     21.06 o 
  -5   4   5      276.38      336.55     13.59 o 
  -4   4   5      740.50      673.47     17.37 o 
  -3   4   5       11.53       14.35      5.02 o 
  -2   4   5      520.24      597.54     17.34 o 
  -1   4   5     1105.36     1096.66     37.18 o 
   0   4   5     1324.10     1600.33     32.44 o 
   1   4   5      995.86     1091.48     19.93 o 
   2   4   5      388.93      380.63     18.18 o 
   3   4   5        0.28        0.00      6.04 o 
   4   4   5      225.46      248.62     16.84 o 
   5   4   5      234.38      273.73     18.50 o 
   6   4   5       22.41       58.80     14.06 o 
   7   4   5      149.62      127.62     20.13 o 
   8   4   5        3.62       11.52     17.09 o 
   9   4   5        9.24        0.00     18.86 o 
 -13   5   5       73.02       55.75     22.20 o 
 -12   5   5        2.27        0.00     18.07 o 
 -11   5   5      314.32      323.48     29.09 o 
 -10   5   5     2651.89     2699.33     65.24 o 
  -9   5   5     8261.68     8004.85    129.45 o 
  -8   5   5     5649.14     5709.94     84.16 o 
  -7   5   5    14162.07    13765.97    155.93 o 
  -6   5   5    20662.65    20561.54    190.69 o 
  -5   5   5    14855.96    15032.67    158.36 o 
  -4   5   5    15867.20    16002.60    165.10 o 
  -3   5   5     5383.83     5668.40     75.17 o 
  -2   5   5     6021.13     5914.08     84.34 o 
  -1   5   5     2551.68     2678.51     44.60 o 
   0   5   5     8198.50     8532.85    113.94 o 
   1   5   5    14739.39    14650.23    162.74 o 
   2   5   5     9472.49     9270.16    101.71 o 
   3   5   5     6447.14     6684.03     74.92 o 
   4   5   5    10348.03    10348.43    115.76 o 
   5   5   5     4958.81     5021.79     72.11 o 
   6   5   5     8921.34     9045.18    128.35 o 
   7   5   5     2642.22     2698.93     64.22 o 
   8   5   5      741.34      713.64     39.61 o 
   9   5   5      291.98      241.95     34.26 o 
 -13   6   5       55.91       16.02     22.30 o 
 -12   6   5       24.44       20.30     18.87 o 
 -11   6   5      118.06      125.47     22.70 o 
 -10   6   5        0.47        6.98     15.47 o 
  -9   6   5       31.51       42.14     14.48 o 
  -8   6   5        8.68       40.75     11.78 o 
  -7   6   5      212.05      246.26     16.19 o 
  -6   6   5       24.20       34.56      7.19 o 
  -5   6   5     5918.53     6083.33     73.63 o 
  -3   6   5       54.76       68.68      8.09 o 
  -2   6   5      217.33      253.17     10.75 o 
  -1   6   5     1805.58     1886.37     32.12 o 
   0   6   5     8883.21     9438.85    125.69 o 
   1   6   5      109.95      115.80      8.54 o 
   2   6   5      558.70      559.21     14.83 o 
   3   6   5        0.20       15.53      7.19 o 
   4   6   5      742.82      686.84     21.51 o 
   5   6   5     1107.17     1077.63     31.72 o 
   6   6   5      569.12      673.46     34.25 o 
   7   6   5       76.45       47.42     17.92 o 
   8   6   5       63.59       43.62     19.76 o 
 -13   7   5       81.57       45.65     23.43 o 
 -12   7   5        0.21        0.00     16.42 o 
 -11   7   5      439.12      429.58     32.02 o 
 -10   7   5     2608.67     2595.09     87.99 o 
  -9   7   5     5736.21     5754.57     95.88 o 
  -8   7   5    10273.67     9668.53    127.40 o 
  -7   7   5    16911.02    16517.08    197.27 o 
  -6   7   5     7248.03     7353.85     78.57 o 
  -5   7   5     5838.59     5769.35     70.87 o 
  -4   7   5    28498.69    28610.10    285.50 o 
  -3   7   5     8183.57     8396.73     98.43 o 
  -2   7   5      690.60      731.47     24.45 o 
  -1   7   5     1530.28     1723.05     30.43 o 
   0   7   5     8125.20     8373.58    114.22 o 
   1   7   5     5479.06     5345.39     72.59 o 
   2   7   5     1697.98     1526.15     27.39 o 
   3   7   5    13177.67    13421.99    134.76 o 
   4   7   5     5231.51     5431.67     71.07 o 
   5   7   5     5016.50     5095.61     96.52 o 
   6   7   5    12983.22    12842.70    198.23 o 
   7   7   5     2823.75     2793.59     92.06 o 
   8   7   5      747.35      785.92     41.50 o 
 -12   8   5      102.55       82.65     22.15 o 
 -11   8   5      146.97      134.44     22.34 o 
 -10   8   5       85.36       75.65     18.29 o 
  -9   8   5       51.62       64.61     15.72 o 
  -8   8   5      183.89      236.60     18.80 o 
  -7   8   5      480.03      498.44     22.68 o 
  -6   8   5     2639.98     2619.30     41.42 o 
  -5   8   5     2789.92     2996.47     41.06 o 
  -4   8   5       57.41       86.20      7.82 o 
  -3   8   5       92.54      106.37      6.63 o 
  -2   8   5      241.86      273.82     14.84 o 
  -1   8   5       45.47       21.79      7.57 o 
   0   8   5     5375.58     5566.13     80.09 o 
   1   8   5      536.69      613.69     16.67 o 
   2   8   5     1601.78     1520.61     29.56 o 
   3   8   5       70.43       97.64     10.37 o 
   4   8   5       54.42       55.00     10.63 o 
   5   8   5      443.04      431.03     29.89 o 
   6   8   5     1863.81     1734.49     55.82 o 
   7   8   5        0.89        0.00     16.62 o 
   8   8   5       41.86       45.84     19.27 o 
 -12   9   5       13.50        6.94     20.05 o 
 -11   9   5     1166.65     1154.02     55.97 o 
 -10   9   5     2017.10     1985.98     64.74 o 
  -9   9   5     2661.77     2636.77     58.40 o 
  -8   9   5    11679.43    11308.49    145.82 o 
  -7   9   5    11650.42    11698.32    147.32 o 
  -6   9   5    17391.73    17802.95    197.66 o 
  -5   9   5    19319.43    19503.25    200.50 o 
  -4   9   5     2305.50     2169.38     33.66 o 
  -3   9   5     1732.57     1772.22     31.37 o 
  -2   9   5      660.61      657.28     25.61 o 
  -1   9   5     2469.89     2663.22     59.99 o 
   0   9   5      680.35      684.83     17.83 o 
   1   9   5     5741.45     5792.04     73.53 o 
   2   9   5     7768.36     7804.09    102.58 o 
   3   9   5    12044.65    11966.36    202.73 o 
   4   9   5     6789.17     6811.46     98.34 o 
   5   9   5     9475.13     9780.30    156.86 o 
   6   9   5     7102.42     6870.70    124.82 o 
   7   9   5     1566.92     1505.89     51.30 o 
   8   9   5      869.51      915.66     44.92 o 
 -12  10   5      524.05      510.00     43.24 o 
 -11  10   5      243.86      252.10     28.07 o 
 -10  10   5      119.76      107.52     20.35 o 
  -9  10   5      684.77      768.61     33.50 o 
  -8  10   5       53.91      117.23     15.40 o 
  -7  10   5      133.72      125.95     13.60 o 
  -6  10   5     3767.85     3953.53     58.55 o 
  -5  10   5      589.37      666.62     18.11 o 
  -4  10   5      726.25      775.83     18.59 o 
  -3  10   5     2437.90     2375.52     47.30 o 
  -2  10   5       52.13       39.20      9.10 o 
  -1  10   5       82.05       67.98     10.36 o 
   0  10   5      590.50      609.71     18.48 o 
   1  10   5     1589.80     1645.56     30.10 o 
   2  10   5       53.98       50.99     10.12 o 
   3  10   5      839.36      903.30     28.65 o 
   4  10   5      407.82      386.19     23.76 o 
   5  10   5      853.89      944.76     46.69 o 
   6  10   5      557.24      625.73     59.80 o 
   7  10   5       80.44       67.35     24.72 o 
   8  10   5        1.16       10.34     20.19 o 
 -12  11   5        0.90       14.52     23.88 o 
 -11  11   5      885.70      829.27     50.04 o 
 -10  11   5     2281.82     2232.01     60.76 o 
  -9  11   5     5689.98     5774.74     98.07 o 
  -8  11   5     5092.69     5281.37     98.11 o 
  -7  11   5     4024.14     4050.04     67.14 o 
  -6  11   5    11469.54    11301.21    133.97 o 
  -5  11   5     8619.83     8723.54     99.86 o 
  -4  11   5     8121.09     8243.13     90.86 o 
  -3  11   5     9823.96    10174.41    147.28 o 
  -2  11   5     2204.80     2157.20     45.96 o 
  -1  11   5      131.23      102.59     14.32 o 
   0  11   5     1633.50     1483.94     34.16 o 
   1  11   5     8949.60     9000.71    108.22 o 
   2  11   5    15677.12    15677.42    209.89 o 
   3  11   5    11697.70    11877.67    163.32 o 
   4  11   5     9211.42     9008.66    162.92 o 
   5  11   5    10491.74    10097.87    182.72 o 
   6  11   5     4241.71     4068.27    100.45 o 
   7  11   5     1453.69     1512.77     64.60 o 
   8  11   5      648.77      655.64     44.51 o 
 -12  12   5      400.46      379.35     40.69 o 
 -11  12   5      350.82      286.28     34.40 o 
 -10  12   5      507.66      586.39     61.02 o 
  -9  12   5      313.74      281.62     29.72 o 
  -8  12   5      190.88      205.55     21.39 o 
  -7  12   5      146.86      157.73     17.09 o 
  -6  12   5      145.81      207.56     18.74 o 
  -5  12   5      458.45      432.88     21.38 o 
  -4  12   5      421.95      439.26     16.03 o 
  -3  12   5       31.16       40.54      9.23 o 
  -2  12   5     2617.84     2762.50     55.06 o 
  -1  12   5      741.50      711.58     26.93 o 
   0  12   5        5.61       16.41      6.36 o 
   1  12   5      608.01      615.46     30.43 o 
   2  12   5       78.83      124.93     18.56 o 
   3  12   5       67.91       53.41     15.87 o 
   4  12   5       69.87       76.01     20.58 o 
   5  12   5       93.56       75.00     22.17 o 
   6  12   5      153.16      110.74     24.89 o 
   7  12   5      105.22      108.14     26.53 o 
   8  12   5       12.38        3.55     20.66 o 
 -12  13   5       19.35       41.28     28.72 o 
 -11  13   5      495.78      475.04     41.11 o 
 -10  13   5     1679.18     1747.77     63.73 o 
  -9  13   5     3813.44     3914.41     98.34 o 
  -8  13   5     4280.59     4204.19     89.31 o 
  -7  13   5     8735.42     8916.04    142.65 o 
  -6  13   5     8460.34     8302.57    119.53 o 
  -5  13   5     4499.89     4547.02     84.83 o 
  -4  13   5     7779.81     7737.19    111.83 o 
  -3  13   5     7467.60     7853.87    114.86 o 
  -2  13   5      246.05      265.02     19.41 o 
  -1  13   5      195.15      206.89     25.38 o 
   0  13   5      757.42      789.75     34.17 o 
   1  13   5     6846.75     6859.52    127.51 o 
   2  13   5    11583.94    11412.89    173.19 o 
   3  13   5    13179.05    12851.06    194.76 o 
   4  13   5     9197.06     9131.05    166.99 o 
   5  13   5     6477.70     6057.98    127.81 o 
   6  13   5     2322.62     2315.45     73.85 o 
   7  13   5     1682.83     1831.26     69.82 o 
   8  13   5      307.87      339.71     45.09 o 
 -12  14   5       83.38       39.53     27.58 o 
 -11  14   5      173.15      150.14     30.01 o 
 -10  14   5      147.05      155.67     28.59 o 
  -9  14   5      396.49      421.50     40.91 o 
  -8  14   5        4.90       76.74     21.45 o 
  -7  14   5       58.49       94.37     25.11 o 
  -6  14   5       44.68       72.85     15.40 o 
  -5  14   5      216.76      262.05     18.89 o 
  -4  14   5      439.95      499.18     23.27 o 
  -3  14   5       49.75       37.42     10.20 o 
  -2  14   5       91.29       98.50     16.16 o 
  -1  14   5      651.34      547.43     37.94 o 
   0  14   5     1642.71     1637.78     49.14 o 
   1  14   5      195.65      230.21     22.68 o 
   2  14   5      519.35      575.76     30.32 o 
   3  14   5     3775.90     3650.80     86.75 o 
   4  14   5      384.61      385.52     34.66 o 
   5  14   5        3.06       35.45     20.06 o 
   6  14   5      212.36      215.18     30.00 o 
   7  14   5      246.78      270.16     34.56 o 
 -11  15   5      377.74      427.92     80.04 o 
 -10  15   5      488.12      541.67     46.69 o 
  -9  15   5     3004.32     2909.14     92.65 o 
  -8  15   5     6871.88     6827.35    155.18 o 
  -7  15   5     7211.50     7508.73    161.61 o 
  -6  15   5     7451.64     7523.39    173.51 o 
  -5  15   5     4522.95     4448.01    107.29 o 
  -4  15   5     1992.55     1885.51     57.73 o 
  -3  15   5     5330.44     5476.76    193.69 o 
  -2  15   5     1125.90     1078.04     39.76 o 
  -1  15   5       10.55        9.22     12.17 o 
   0  15   5      684.68      738.16     35.10 o 
   1  15   5     1442.07     1523.80     49.73 o 
   2  15   5     8156.98     8364.20    137.85 o 
   3  15   5    14624.07    14325.49    237.38 o 
   4  15   5     5533.43     5317.10    115.40 o 
   5  15   5     3790.26     3917.10     98.25 o 
   6  15   5     1724.03     1701.10     67.19 o 
   7  15   5     1121.89     1074.03     59.40 o 
 -11  16   5      245.11      213.86     33.86 o 
 -10  16   5       36.58        7.92     24.03 o 
  -9  16   5      293.83      258.61     35.64 o 
  -8  16   5      446.71      586.06     45.02 o 
  -7  16   5      103.98      109.47     25.84 o 
  -6  16   5      518.88      564.66     38.73 o 
  -5  16   5      180.14      260.99     23.52 o 
  -4  16   5      544.20      596.37     27.45 o 
  -3  16   5       35.51       31.20     13.90 o 
  -2  16   5      752.54      767.72     35.65 o 
  -1  16   5      818.73      913.94     45.39 o 
   0  16   5     1153.79     1246.78     44.89 o 
   1  16   5      328.02      366.22     28.85 o 
   2  16   5      641.30      598.46     37.04 o 
   3  16   5     1369.84     1390.62     91.40 o 
   4  16   5       59.49       78.51     21.94 o 
   5  16   5       20.66       52.06     22.03 o 
   6  16   5       32.71       78.54     26.90 o 
   7  16   5       45.31       38.55     24.60 o 
 -11  17   5      195.44      233.57     35.09 o 
 -10  17   5      961.43     1017.66     64.50 o 
  -9  17   5     2295.21     2513.05     88.47 o 
  -8  17   5     5384.01     5508.84    157.75 o 
  -7  17   5     3355.61     3359.83     96.32 o 
  -6  17   5     3581.60     3653.24     97.75 o 
  -5  17   5     4736.11     4919.35    114.97 o 
  -4  17   5     2093.55     2102.01     59.32 o 
  -3  17   5     4629.03     4567.80    102.81 o 
  -2  17   5     2436.13     2303.56    106.46 o 
  -1  17   5      535.94      506.78     38.08 o 
   0  17   5      841.19      796.15     38.70 o 
   1  17   5     1626.70     1572.60     53.41 o 
   2  17   5     4999.21     4999.66    130.33 o 
   3  17   5    12238.87    11825.33    205.96 o 
   4  17   5     3872.33     3946.31    106.04 o 
   5  17   5     3693.91     3632.00     96.06 o 
   6  17   5     1892.11     1864.75     77.01 o 
   7  17   5      946.04     1019.78     60.63 o 
 -10  18   5      262.91      276.15     39.88 o 
  -9  18   5       79.26      134.67     35.73 o 
  -8  18   5      298.18      335.51     39.58 o 
  -7  18   5      205.88      177.85     34.24 o 
  -6  18   5        6.06        0.00     18.19 o 
  -5  18   5      127.23       92.69     29.16 o 
  -4  18   5      375.09      367.50     36.85 o 
  -3  18   5     1051.57     1078.10     42.91 o 
  -2  18   5        8.97        9.37     15.34 o 
  -1  18   5      846.88      797.33     45.92 o 
   0  18   5     2764.65     2526.85     69.99 o 
   1  18   5      172.71      178.62     21.50 o 
   2  18   5      594.63      620.03     39.20 o 
   3  18   5        0.72       41.50     20.78 o 
   4  18   5      408.83      382.54     35.06 o 
   5  18   5       27.36       41.42     31.41 o 
   6  18   5        9.56        0.00     21.33 o 
 -10  19   5     1284.81     1336.43     73.66 o 
  -9  19   5     1653.38     1609.70     73.82 o 
  -8  19   5     4482.26     4542.12    123.41 o 
  -7  19   5     4890.35     5202.68    130.91 o 
  -6  19   5     3331.88     3226.39    129.70 o 
  -5  19   5     3438.60     3492.73    119.36 o 
  -4  19   5     3454.26     3616.07    120.77 o 
  -3  19   5     3851.87     3871.66     89.65 o 
  -2  19   5      338.42      336.44     29.19 o 
  -1  19   5        1.10        0.00     14.80 o 
   0  19   5      114.63      144.02     23.01 o 
   1  19   5     2855.63     3011.88     70.76 o 
   2  19   5     3438.50     3632.97     89.69 o 
   3  19   5     7591.80     7256.31    145.22 o 
   4  19   5     3068.54     3134.82     91.33 o 
   5  19   5     2647.30     2814.10     84.94 o 
   6  19   5     1853.04     1730.00    106.10 o 
 -10  20   5      316.62      326.59     46.91 o 
  -9  20   5      410.13      435.04     47.49 o 
  -8  20   5      179.83      126.98     35.08 o 
  -7  20   5       13.99       46.53     24.65 o 
  -6  20   5      565.50      624.87     56.36 o 
  -5  20   5      926.04     1014.24     65.55 o 
  -4  20   5     1879.57     1850.22     94.33 o 
  -3  20   5     2389.07     2538.27    147.60 o 
  -2  20   5      389.39      400.45     32.20 o 
  -1  20   5      196.10      204.56     27.74 o 
   0  20   5       77.60       68.93     21.31 o 
   1  20   5      878.39      904.94     51.74 o 
   2  20   5       24.53       29.15     18.75 o 
   3  20   5       33.09       71.26     22.14 o 
   4  20   5      234.77      234.27     47.25 o 
   5  20   5       48.97       71.04     25.38 o 
   6  20   5       48.73       38.69     24.52 o 
  -9  21   5     1939.74     1965.53     83.30 o 
  -8  21   5     2528.47     2567.77     98.35 o 
  -7  21   5     4878.69     4793.84    161.94 o 
  -6  21   5     4703.11     4885.05    156.39 o 
  -5  21   5     2772.58     2921.45    111.94 o 
  -4  21   5     2393.99     2234.02     94.51 o 
  -3  21   5      664.52      719.37     56.50 o 
  -2  21   5       52.46       64.42     29.44 o 
  -1  21   5      841.15      861.44     44.28 o 
   0  21   5     1463.90     1432.11     55.23 o 
   1  21   5     1734.08     1795.04     60.13 o 
   2  21   5     2439.17     2422.19     71.82 o 
   3  21   5     3148.96     3016.91     84.82 o 
   4  21   5     2880.96     2912.47    124.36 o 
   5  21   5     1956.33     2118.60     76.49 o 
  -9  22   5      332.62      372.21     46.62 o 
  -8  22   5        3.55       18.07     31.76 o 
  -7  22   5       21.98       28.16     38.24 o 
  -6  22   5       28.53       94.36     34.95 o 
  -5  22   5      891.08      839.38     64.53 o 
  -4  22   5     1489.77     1528.54    123.64 o 
  -3  22   5     2243.26     2191.12    145.77 o 
  -2  22   5      520.75      407.38     71.94 o 
  -1  22   5      445.72      492.16     44.86 o 
   0  22   5      546.61      597.41     63.48 o 
   1  22   5      471.71      470.84     35.85 o 
   2  22   5      247.53      225.02     40.49 o 
   3  22   5       39.04       61.28     22.58 o 
   4  22   5        9.07       15.59     21.70 o 
   5  22   5       32.65       14.14     23.91 o 
  -9  23   5     1686.62     1852.91    159.73 o 
  -8  23   5     2003.91     2236.28    160.99 o 
  -7  23   5     2143.65     2036.04    149.92 o 
  -6  23   5     4139.68     4277.73    221.99 o 
  -5  23   5     3725.48     4311.94    218.60 o 
  -4  23   5     1231.59     1160.78    114.58 o 
  -3  23   5      134.73      147.16     56.22 o 
  -2  23   5        2.64        0.00     37.23 o 
  -1  23   5     1096.76     1205.05    116.22 o 
   0  23   5      543.24      634.76     60.04 o 
   1  23   5      444.30      497.60     44.53 o 
   2  23   5     1809.55     1818.52     75.03 o 
   3  23   5     1936.73     2008.02    175.21 o 
   4  23   5     2899.30     3067.71    119.22 o 
  -8  24   5        0.45        0.00     46.54 o 
  -7  24   5       62.36       69.81     55.72 o 
  -6  24   5       64.49       29.93     45.28 o 
  -5  24   5      159.19      154.95     57.23 o 
  -4  24   5       93.65       48.30     47.54 o 
  -3  24   5      480.13      457.44     83.01 o 
  -2  24   5     1625.05     1713.30    129.42 o 
  -1  24   5     1046.12     1233.47    119.61 o 
   0  24   5      179.77      309.28     69.30 o 
   1  24   5       71.44       68.85     27.36 o 
   2  24   5      276.68      291.15     39.71 o 
   3  24   5      171.47      181.29     44.06 o 
   4  24   5       23.30        8.22     33.46 o 
  -8  25   5     1011.38     1055.00    131.56 o 
  -7  25   5     1185.94     1311.83    135.71 o 
  -6  25   5     2606.38     2899.86    185.90 o 
  -5  25   5     2147.70     1750.03    146.15 o 
  -4  25   5     1580.02     1653.31    137.85 o 
  -3  25   5      330.23      206.77     63.01 o 
  -2  25   5      207.55      239.22     67.42 o 
  -1  25   5       47.30       47.79     47.29 o 
   0  25   5      641.08      569.89     90.94 o 
   1  25   5     1006.00     1451.57    133.82 o 
   2  25   5     1039.18     1129.39     65.13 o 
   3  25   5     2046.61     1972.07     84.21 o 
  -7  26   5        3.12        0.00     49.56 o 
  -6  26   5        3.10       60.25     57.48 o 
  -5  26   5        1.09        7.80     45.28 o 
  -4  26   5       98.75      151.43     58.23 o 
  -3  26   5      855.49      765.09    103.01 o 
  -2  26   5      753.29      907.34    109.55 o 
  -1  26   5      135.95      212.18     66.16 o 
   0  26   5      230.07      200.11     63.52 o 
   1  26   5      297.55      223.63     69.93 o 
   2  26   5       91.07       30.94     55.22 o 
   3  26   5      305.69      309.61     44.44 o 
  -6  27   5     2120.81     2130.62    169.54 o 
  -5  27   5     1321.93     1355.73    138.35 o 
  -4  27   5      840.74      890.86    116.34 o 
  -3  27   5      474.08      330.79     74.96 o 
  -2  27   5      496.44      489.89     89.80 o 
  -1  27   5       14.61       42.51     48.05 o 
   0  27   5      364.26      280.23     71.06 o 
   1  27   5      615.73      684.47    104.90 o 
   2  27   5     1133.45     1000.54    125.02 o 
  -5  28   5       52.32      154.20     66.53 o 
  -4  28   5      305.37      277.21     77.60 o 
  -3  28   5      555.39      540.71     97.10 o 
  -2  28   5      539.16      574.16     98.48 o 
  -1  28   5      660.16      618.31    101.25 o 
   0  28   5      471.22      540.33     95.71 o 
   1  28   5      186.14      221.87     73.45 o 
  -3  29   5      248.71      281.36     76.22 o 
  -2  29   5      151.07      111.69     63.89 o 
  -1  29   5        3.39        0.00     46.79 o 
 -13   0   6     1393.35     1356.85     89.03 o 
 -12   0   6     4509.61     4324.59    121.48 o 
 -11   0   6     7457.03     7394.96    166.87 o 
 -10   0   6     7106.31     7002.71    154.77 o 
  -9   0   6     6559.42     6464.17    140.95 o 
  -8   0   6     5495.30     5298.85    116.57 o 
  -7   0   6    14309.77    14422.22    210.28 o 
  -6   0   6      238.39      216.34     15.00 o 
  -5   0   6      753.20      750.82     28.73 o 
  -4   0   6       13.72       83.71     35.17 o 
  -3   0   6      747.21      684.65     24.93 o 
  -2   0   6     4630.77     4721.64     99.12 o 
  -1   0   6    21699.29    21709.57    462.56 o 
   0   0   6    43744.36    42855.63    726.96 o 
   1   0   6    26079.94    26221.26    455.30 o 
   2   0   6    15476.30    15868.08    284.42 o 
   3   0   6    27806.54    27636.09    365.67 o 
   4   0   6     3378.40     3349.33     96.67 o 
   5   0   6       44.76       58.86     18.02 o 
   6   0   6      223.15      275.59     38.47 o 
   7   0   6       97.57       67.34     21.54 o 
   8   0   6     1115.50     1072.12     56.70 o 
 -13   1   6        0.41       18.24     19.03 o 
 -12   1   6       34.94       92.31     20.64 o 
 -11   1   6        4.13       54.69     17.67 o 
 -10   1   6      122.94      188.36     20.73 o 
  -9   1   6        1.00       51.73     14.13 o 
  -8   1   6      189.57      188.23     16.72 o 
  -7   1   6      580.21      578.73     22.35 o 
  -6   1   6     6772.77     6961.14     74.35 o 
  -5   1   6        6.08        0.00      6.09 o 
  -4   1   6      934.22      875.02     25.24 o 
  -3   1   6      423.04      421.91     14.26 o 
  -2   1   6      267.07      272.68     13.46 o 
  -1   1   6     1307.14     1278.04     30.46 o 
   0   1   6      579.87      589.03     16.12 o 
   1   1   6      132.94      158.72     16.12 o 
   2   1   6      170.84      247.79     21.37 o 
   3   1   6       10.89       99.29     13.97 o 
   4   1   6        2.53        3.90      9.85 o 
   5   1   6       56.31       38.85     12.44 o 
   6   1   6       12.88        1.76     12.16 o 
   7   1   6       44.54       19.38     14.31 o 
   8   1   6        3.62        7.41     16.03 o 
 -13   2   6     1210.60     1226.94     49.70 o 
 -12   2   6     4067.73     4072.09     82.35 o 
 -11   2   6     4976.81     4859.40     88.07 o 
 -10   2   6     6124.02     6040.70     98.22 o 
  -9   2   6    10048.85    10088.75    140.53 o 
  -8   2   6     5635.44     5685.04     81.45 o 
  -7   2   6     6105.14     6066.48     71.46 o 
  -6   2   6      109.52      223.24     11.36 o 
  -5   2   6       63.23       45.16      7.81 o 
  -4   2   6      191.49      226.93     12.60 o 
  -3   2   6     3667.08     3412.01     50.49 o 
  -2   2   6     9131.57     8902.50    129.68 o 
  -1   2   6    21447.58    21437.27    321.32 o 
   0   2   6    14024.52    14033.45    195.48 o 
   1   2   6    23831.66    23899.84    267.57 o 
   2   2   6    24857.29    24854.82    278.37 o 
   3   2   6     9568.57     9532.38    102.24 o 
   4   2   6     4389.57     4437.46     66.08 o 
   5   2   6     1370.75     1427.45     40.15 o 
   6   2   6        1.68        0.00     11.38 o 
   7   2   6       84.96       63.20     14.78 o 
   8   2   6      937.97      890.60     39.89 o 
 -13   3   6        2.16        0.00     17.41 o 
 -12   3   6        0.53       68.18     19.99 o 
 -11   3   6      160.49      205.48     22.64 o 
 -10   3   6      273.56      301.96     24.33 o 
  -9   3   6        6.38       59.58     16.67 o 
  -8   3   6      632.29      675.81     27.39 o 
  -7   3   6      288.76      286.02     14.09 o 
  -6   3   6    12140.34    12293.76    128.30 o 
  -5   3   6       19.01       14.20      6.26 o 
  -4   3   6      386.62      429.67     18.50 o 
  -3   3   6      938.36     1020.84     21.35 o 
  -2   3   6      851.69      864.86     25.83 o 
  -1   3   6       24.59       65.96     12.07 o 
   0   3   6      231.68      278.44     12.65 o 
   1   3   6      753.97      831.96     33.67 o 
   2   3   6        8.41       63.54      8.50 o 
   3   3   6      246.13      268.89     18.66 o 
   4   3   6      162.83      174.76     15.27 o 
   5   3   6       64.83       43.66     12.39 o 
   6   3   6       22.48       27.71     13.20 o 
   7   3   6       33.10       27.52     15.37 o 
   8   3   6       16.00       10.76     18.16 o 
 -13   4   6      836.86      869.79     48.78 o 
 -12   4   6     2822.38     2922.05     94.25 o 
 -11   4   6     3115.74     3123.16     73.67 o 
 -10   4   6     5403.51     5522.19    101.18 o 
  -9   4   6    10932.85    10615.43    160.30 o 
  -8   4   6     6199.78     6113.19    108.98 o 
  -7   4   6     5667.56     5756.66     69.35 o 
  -6   4   6       48.86       84.25      8.53 o 
  -5   4   6     1272.25     1291.40     25.25 o 
  -4   4   6    10762.09    10394.12    120.90 o 
  -3   4   6     4069.56     4312.31     57.12 o 
  -2   4   6    12209.02    11934.22    154.98 o 
  -1   4   6    34552.37    34425.33    388.62 o 
   0   4   6     4704.13     4633.47     62.89 o 
   1   4   6    17672.25    18111.95    193.46 o 
   2   4   6    16938.11    16652.85    196.91 o 
   3   4   6     2711.84     2754.69     45.10 o 
   4   4   6     3915.81     3894.92     64.88 o 
   5   4   6      751.56      746.24     31.37 o 
   6   4   6        8.67        0.00     12.99 o 
   7   4   6       96.37       84.94     19.52 o 
   8   4   6      722.92      645.31     39.55 o 
 -13   5   6        0.26       22.05     20.90 o 
 -12   5   6       81.99       86.19     21.42 o 
 -11   5   6       31.76       85.78     19.61 o 
 -10   5   6        0.53       30.51     16.45 o 
  -9   5   6      154.36      237.79     22.50 o 
  -8   5   6        5.12       21.14      9.36 o 
  -7   5   6       63.71      109.78     11.09 o 
  -6   5   6      364.23      432.80     14.32 o 
  -5   5   6        2.61        4.06      5.72 o 
  -4   5   6      140.92      147.48      9.31 o 
  -3   5   6      293.88      452.74     14.09 o 
  -2   5   6      983.05     1085.30     41.04 o 
  -1   5   6      788.50      922.21     21.38 o 
   0   5   6       16.83       45.37      7.92 o 
   1   5   6       48.73       63.98      6.09 o 
   2   5   6       45.40       63.64     10.41 o 
   3   5   6        2.02        4.62      6.65 o 
   4   5   6      154.10      160.71     18.27 o 
   5   5   6      616.73      649.56     28.81 o 
   6   5   6     1002.40      862.68     37.89 o 
   7   5   6        7.03        0.00     15.03 o 
   8   5   6        4.64        0.00     16.32 o 
 -13   6   6      974.19     1036.83     50.89 o 
 -12   6   6     1733.15     1845.67     58.32 o 
 -11   6   6     2955.10     2961.66     71.57 o 
 -10   6   6     5682.29     5579.55    102.61 o 
  -9   6   6     4369.73     4457.95     81.06 o 
  -8   6   6     4525.83     4265.16     70.39 o 
  -7   6   6     9846.72     9775.04    116.22 o 
  -6   6   6      336.65      331.64     13.08 o 
  -5   6   6     1147.48     1081.59     23.14 o 
  -4   6   6      237.94      257.88     17.02 o 
  -3   6   6    20523.17    20517.98    221.77 o 
  -2   6   6    17164.22    17602.97    246.43 o 
  -1   6   6    20797.25    20786.09    264.86 o 
   0   6   6    23548.80    23676.71    326.03 o 
   1   6   6    18752.91    18058.75    174.91 o 
   2   6   6     8437.20     8430.93    100.82 o 
   3   6   6     2809.80     2962.60     50.63 o 
   4   6   6     2731.53     2687.11     59.56 o 
   5   6   6      152.85      116.57     20.86 o 
   6   6   6       73.29       37.83     16.67 o 
   7   6   6      182.36      157.92     22.21 o 
   8   6   6     1015.76     1144.31     49.39 o 
 -13   7   6      109.85       86.63     24.56 o 
 -12   7   6       20.92       28.74     18.25 o 
 -11   7   6       65.20       71.18     20.16 o 
 -10   7   6       98.61      102.23     18.68 o 
  -9   7   6      748.54      753.80     31.51 o 
  -8   7   6      102.91      122.68     14.97 o 
  -7   7   6      119.99      159.03     13.13 o 
  -6   7   6       46.77       81.91      8.70 o 
  -5   7   6     1340.38     1402.14     27.08 o 
  -4   7   6       93.65       44.80      6.45 o 
  -3   7   6     2001.09     1908.34     32.05 o 
  -2   7   6      460.28      465.72     14.36 o 
  -1   7   6     1201.87     1273.42     26.33 o 
   0   7   6      342.53      359.62     15.58 o 
   1   7   6      142.34      135.74      8.73 o 
   2   7   6        3.92       18.37      8.00 o 
   3   7   6        8.45        7.50      7.86 o 
   4   7   6      873.76      978.04     50.69 o 
   5   7   6     1283.58     1223.55     45.77 o 
   6   7   6       71.47       71.29     17.96 o 
   7   7   6        7.38        0.00     16.34 o 
   8   7   6       47.23       69.48     21.57 o 
 -13   8   6      691.35      759.06     45.93 o 
 -12   8   6     1738.88     1853.91     58.62 o 
 -11   8   6     4667.89     4598.77    112.50 o 
 -10   8   6     4261.89     4389.00     82.63 o 
  -9   8   6     2493.14     2516.79     55.91 o 
  -8   8   6     9115.89     8846.46    119.69 o 
  -7   8   6     5221.08     5444.71     73.54 o 
  -6   8   6      913.30      945.26     21.32 o 
  -5   8   6      154.39      184.63     11.28 o 
  -4   8   6        7.68       12.01      5.34 o 
  -3   8   6     6681.34     6510.87     89.10 o 
  -2   8   6     9149.39     9079.10    128.48 o 
  -1   8   6    10268.08    10275.63    129.25 o 
   0   8   6    39197.86    40105.51    490.27 o 
   1   8   6    11370.11    11707.82    134.10 o 
   2   8   6     5878.03     5801.87     88.27 o 
   3   8   6     5013.40     5006.66     76.38 o 
   4   8   6     5804.99     5675.13    115.57 o 
   5   8   6     1227.84     1269.92     46.88 o 
   6   8   6      665.73      610.57     37.70 o 
   7   8   6      394.99      370.35     32.53 o 
   8   8   6      956.00      942.45     46.59 o 
 -12   9   6       56.18       69.51     21.94 o 
 -11   9   6       27.87       74.30     20.93 o 
 -10   9   6        0.46       61.40     17.97 o 
  -9   9   6      187.39      187.36     20.10 o 
  -8   9   6      254.40      248.95     17.09 o 
  -7   9   6     3831.99     3691.59     55.85 o 
  -6   9   6      171.17      173.28     12.64 o 
  -5   9   6      307.08      371.69     18.81 o 
  -4   9   6     1505.19     1367.91     25.67 o 
  -3   9   6      457.26      509.33     18.87 o 
  -2   9   6     1300.54     1375.05     34.29 o 
  -1   9   6      369.28      474.47     15.15 o 
   0   9   6       30.03      104.65     10.91 o 
   1   9   6      114.97      132.71     10.20 o 
   2   9   6       50.94       59.75     12.51 o 
   3   9   6      271.37      297.79     19.91 o 
   4   9   6      108.89      156.58     26.63 o 
   5   9   6      195.29      178.91     24.17 o 
   6   9   6       55.23       91.30     21.42 o 
   7   9   6        5.14        0.00     16.89 o 
   8   9   6       17.09       29.46     20.67 o 
 -12  10   6     2384.40     2497.67     70.80 o 
 -11  10   6     4397.98     4506.40     94.80 o 
 -10  10   6     5897.89     5905.98    102.13 o 
  -9  10   6     6074.01     6126.94    100.98 o 
  -8  10   6     6661.94     6670.96    148.45 o 
  -7  10   6     2135.41     2099.23     42.39 o 
  -6  10   6     1400.49     1285.28     30.21 o 
  -5  10   6        6.03        0.00      6.62 o 
  -4  10   6      610.83      563.98     26.08 o 
  -3  10   6     2967.25     2915.94     47.93 o 
  -2  10   6    13058.35    12769.92    175.24 o 
  -1  10   6     9236.42     9465.61    135.85 o 
   0  10   6    15252.58    15308.32    201.35 o 
   1  10   6    13000.03    13029.58    172.53 o 
   2  10   6     9322.20     9458.46    163.95 o 
   3  10   6     5962.68     5873.32    104.27 o 
   4  10   6     4986.57     4754.68    107.96 o 
   5  10   6     2069.29     2053.27     75.45 o 
   6  10   6       41.93       21.45     21.28 o 
   7  10   6      488.08      503.75     38.98 o 
 -12  11   6        1.41       36.06     25.62 o 
 -11  11   6       39.92       74.85     22.06 o 
 -10  11   6       60.64      151.48     22.62 o 
  -9  11   6      538.22      590.83     30.41 o 
  -8  11   6      820.89      812.29     31.64 o 
  -7  11   6      212.34      220.86     21.32 o 
  -6  11   6       32.48       36.06     10.59 o 
  -5  11   6      718.54      686.61     22.71 o 
  -4  11   6      341.82      364.98     21.28 o 
  -3  11   6     2446.44     2394.64     48.03 o 
  -2  11   6     2381.60     2442.84     50.98 o 
  -1  11   6       30.45       54.99     12.29 o 
   0  11   6      743.84      751.26     32.00 o 
   1  11   6       27.90       70.17     15.83 o 
   2  11   6       19.39       46.70     15.39 o 
   3  11   6       78.97       89.95     19.64 o 
   4  11   6       46.21       18.31     19.66 o 
   5  11   6       85.23      104.40     23.40 o 
   6  11   6      415.41      425.61     38.26 o 
   7  11   6       59.55       36.21     24.35 o 
 -12  12   6     2582.09     2652.46    120.07 o 
 -11  12   6     3308.74     3434.29     99.19 o 
 -10  12   6     6576.78     6580.74    118.89 o 
  -9  12   6     5000.70     5109.13     96.10 o 
  -8  12   6     5132.47     5041.54    103.20 o 
  -7  12   6     3054.76     3094.31     66.31 o 
  -6  12   6      521.92      519.07     29.72 o 
  -5  12   6      111.01      132.04     14.32 o 
  -4  12   6     1073.45      892.61     32.16 o 
  -3  12   6     6210.07     6368.36     98.13 o 
  -2  12   6     6485.21     6571.11    143.02 o 
  -1  12   6    11295.28    11094.64    261.57 o 
   0  12   6    10624.13    10655.92    179.21 o 
   1  12   6    12655.53    12415.76    206.20 o 
   2  12   6    13064.79    13046.45    217.68 o 
   3  12   6     5470.65     5568.54    113.98 o 
   4  12   6     3103.16     3002.97     80.46 o 
   5  12   6     1236.25     1203.28     72.94 o 
   6  12   6       69.71       56.92     22.07 o 
   7  12   6      360.11      326.71     51.34 o 
 -12  13   6        9.29        7.25     24.71 o 
 -11  13   6        4.67       39.88     22.76 o 
 -10  13   6       18.84       24.90     21.92 o 
  -9  13   6      230.65      282.90     25.97 o 
  -8  13   6      103.76      173.14     23.55 o 
  -7  13   6       32.92       27.08     15.37 o 
  -6  13   6        3.64        0.00     12.12 o 
  -5  13   6      241.40      235.29     18.91 o 
  -4  13   6      241.76      254.83     22.07 o 
  -3  13   6     1627.34     1803.65     49.62 o 
  -2  13   6      697.17      670.24     39.12 o 
  -1  13   6      562.12      559.02     40.28 o 
   0  13   6      177.42      204.05     20.94 o 
   1  13   6      164.59      208.03     22.23 o 
   2  13   6      780.05      739.73     37.83 o 
   3  13   6     1496.04     1523.92     54.30 o 
   4  13   6      134.94      110.19     23.34 o 
   5  13   6      427.32      391.61     36.11 o 
   6  13   6      348.58      336.54     35.32 o 
   7  13   6      184.99      199.86     39.32 o 
 -12  14   6     2310.48     2422.45    140.51 o 
 -11  14   6     2753.54     2819.57     84.67 o 
 -10  14   6     4015.51     4259.53    137.58 o 
  -9  14   6     4415.50     4306.27    115.83 o 
  -8  14   6     5225.56     5144.48    106.14 o 
  -7  14   6     2019.89     2038.63     77.94 o 
  -6  14   6       61.14       68.62     16.92 o 
  -5  14   6      338.19      385.95     27.50 o 
  -4  14   6     1103.18     1098.33     39.54 o 
  -3  14   6     4211.43     4104.66    104.39 o 
  -2  14   6     3046.16     3059.22     86.83 o 
  -1  14   6     2282.17     2317.36    116.25 o 
   0  14   6     4832.17     4850.81    120.66 o 
   1  14   6    17100.56    17024.20    274.33 o 
   2  14   6    14074.23    13344.02    441.78 o 
   3  14   6     4533.60     4639.67    103.62 o 
   4  14   6     2824.87     2856.51    113.30 o 
   5  14   6      432.43      393.24     36.05 o 
   6  14   6        0.73        0.00     20.03 o 
   7  14   6      401.01      364.31     40.78 o 
 -11  15   6        0.38       36.90     24.84 o 
 -10  15   6       10.66       62.73     40.18 o 
  -9  15   6        0.25        4.83     22.22 o 
  -8  15   6       86.39       95.05     25.20 o 
  -7  15   6      451.79      459.23     30.97 o 
  -6  15   6      720.70      819.13     69.20 o 
  -5  15   6       51.11       48.01     15.83 o 
  -4  15   6       28.28       24.75     15.78 o 
  -3  15   6     1083.78     1076.24     51.18 o 
  -2  15   6       12.32       19.44     15.62 o 
  -1  15   6       27.77       15.23     16.26 o 
   0  15   6        2.78       27.87     18.21 o 
   1  15   6        0.04       76.73     19.70 o 
   2  15   6       15.12      107.55     21.55 o 
   3  15   6      761.93      798.91     43.67 o 
   4  15   6      866.73      743.94     45.05 o 
   5  15   6      382.12      398.44     43.60 o 
   6  15   6      105.36       62.58     23.68 o 
 -11  16   6     2509.55     2649.29     96.87 o 
 -10  16   6     2682.33     2842.32    138.07 o 
  -9  16   6     3002.28     3009.17    160.50 o 
  -8  16   6     3245.60     3204.74    163.76 o 
  -7  16   6     1007.14     1063.81     75.72 o 
  -6  16   6       56.60       47.54     24.93 o 
  -5  16   6      289.05      232.06     26.60 o 
  -4  16   6      665.22      655.70     42.21 o 
  -3  16   6      848.55      941.76     49.17 o 
  -2  16   6     1008.81      998.27     50.41 o 
  -1  16   6     5890.20     5948.70    179.01 o 
   0  16   6     4737.04     4548.75    118.96 o 
   1  16   6    13342.17    13038.95    264.09 o 
   2  16   6    13178.06    12721.71    291.79 o 
   3  16   6     2360.80     2489.34     72.80 o 
   4  16   6     1510.29     1419.19     59.33 o 
   5  16   6      222.83      222.91     32.02 o 
   6  16   6       40.34       85.07     25.98 o 
 -11  17   6       12.98       13.61     34.71 o 
 -10  17   6       67.31      122.59     39.65 o 
  -9  17   6       78.00      110.22     70.18 o 
  -8  17   6       19.67       39.05     44.84 o 
  -7  17   6      169.17      179.24     36.50 o 
  -6  17   6      776.34      760.09     55.57 o 
  -5  17   6     1412.26     1483.77     69.58 o 
  -4  17   6     1373.37     1244.98     56.36 o 
  -3  17   6      855.04      832.38     48.09 o 
  -2  17   6      217.24      218.98     29.08 o 
  -1  17   6      136.91      168.00     27.09 o 
   0  17   6      165.46      142.71     27.39 o 
   1  17   6       44.84       62.23     27.54 o 
   2  17   6      387.26      336.60     38.65 o 
   3  17   6      323.85      328.76     39.12 o 
   4  17   6      381.37      368.85     35.59 o 
   5  17   6       97.66      105.70     27.18 o 
   6  17   6       36.90       34.82     23.88 o 
 -11  18   6     1543.82     1688.92    103.92 o 
 -10  18   6     2128.60     2223.29    107.71 o 
  -9  18   6     2680.75     2563.58    142.63 o 
  -8  18   6     3122.84     3309.53    124.62 o 
  -7  18   6      757.90      719.11     89.74 o 
  -6  18   6      424.76      456.24     47.84 o 
  -5  18   6       19.15       22.70     23.28 o 
  -4  18   6      474.58      547.61     42.53 o 
  -3  18   6     6824.12     6615.25    155.22 o 
  -2  18   6     5525.50     5645.26    139.40 o 
  -1  18   6     1441.09     1414.41     62.96 o 
   0  18   6     4005.44     4142.58    115.78 o 
   1  18   6     8545.32     8514.60    228.65 o 
   2  18   6     6965.51     7062.67    165.57 o 
   3  18   6     1803.70     1764.98     73.87 o 
   4  18   6      883.83      846.05     60.45 o 
   5  18   6      263.09      274.56     40.03 o 
   6  18   6        1.11        4.75     25.80 o 
 -10  19   6       36.50       49.76     37.16 o 
  -9  19   6      143.48      136.89     40.06 o 
  -8  19   6       13.65       39.81     31.19 o 
  -7  19   6       68.70       48.28     35.03 o 
  -6  19   6     1307.41     1327.55    115.59 o 
  -5  19   6     2717.47     2564.55    154.45 o 
  -4  19   6     3470.15     3458.97    117.56 o 
  -3  19   6       61.10      143.54     34.57 o 
  -2  19   6     1047.84     1119.52     64.51 o 
  -1  19   6      764.56      730.33     50.20 o 
   0  19   6        2.34       15.50     26.41 o 
   1  19   6        0.44       50.11     22.64 o 
   2  19   6      144.45      133.47     29.46 o 
   3  19   6       55.36       52.05     26.31 o 
   4  19   6      309.20      372.92     44.34 o 
   5  19   6      186.10      169.88     39.69 o 
 -10  20   6     2370.35     2453.29    126.09 o 
  -9  20   6     2333.23     2325.18    170.80 o 
  -8  20   6     1625.95     1810.73     92.05 o 
  -7  20   6      985.29     1025.57    108.42 o 
  -6  20   6      380.96      469.64     80.12 o 
  -5  20   6      132.76      136.72     51.94 o 
  -4  20   6       91.97      132.57     53.08 o 
  -3  20   6     6119.80     6084.58    152.56 o 
  -2  20   6     4202.06     4051.32    182.02 o 
  -1  20   6     3115.90     3073.54     98.15 o 
   0  20   6     6583.56     6962.26    198.73 o 
   1  20   6     3580.35     3728.16    185.77 o 
   2  20   6     2040.22     1998.76    114.36 o 
   3  20   6     1867.37     1900.45     80.83 o 
   4  20   6     1117.40     1209.44     71.33 o 
   5  20   6      388.75      472.48     66.68 o 
 -10  21   6       73.73      108.80     43.10 o 
  -9  21   6       65.27      143.16     42.74 o 
  -8  21   6       22.00       42.64     47.67 o 
  -7  21   6       54.33      110.18     55.34 o 
  -6  21   6      412.63      492.28     84.39 o 
  -5  21   6      927.99      888.60    100.75 o 
  -4  21   6     1855.32     1692.05    130.68 o 
  -3  21   6      115.63       54.96     43.27 o 
  -2  21   6     1136.66      956.19     57.66 o 
  -1  21   6      162.51      338.82     56.85 o 
   0  21   6      150.86      186.61     46.16 o 
   1  21   6       27.00       39.56     24.36 o 
   2  21   6      763.07      651.90     51.51 o 
   3  21   6       41.38       73.93     28.30 o 
   4  21   6      415.52      376.67     46.47 o 
   5  21   6      151.06       67.58     31.66 o 
  -9  22   6     1972.15     2017.18    162.75 o 
  -8  22   6     1071.25     1097.26    121.62 o 
  -7  22   6      843.26      944.57    112.57 o 
  -6  22   6      535.10      391.03     74.58 o 
  -5  22   6      580.38      481.72     81.25 o 
  -4  22   6       23.60        0.00     36.98 o 
  -3  22   6      923.69      980.04    105.27 o 
  -2  22   6     3408.38     3712.75    197.21 o 
  -1  22   6     8291.78     8176.16    331.61 o 
   0  22   6     3762.36     3968.97    139.90 o 
   1  22   6     2617.33     2724.80     91.84 o 
   2  22   6     1994.46     2067.48    130.12 o 
   3  22   6     1646.83     1757.81     83.02 o 
   4  22   6      982.67      934.91     90.74 o 
  -9  23   6      220.60      202.12     70.94 o 
  -8  23   6       12.90       15.09     47.67 o 
  -7  23   6       12.05        0.00     47.17 o 
  -6  23   6      196.24      131.94     55.84 o 
  -5  23   6      389.67      422.60     80.87 o 
  -4  23   6      835.58      804.96    100.12 o 
  -3  23   6      760.09      633.28     90.94 o 
  -2  23   6     1437.80     1202.66    115.96 o 
  -1  23   6      228.87      272.10     43.84 o 
   0  23   6      234.52      229.61     32.99 o 
   1  23   6      193.10      122.61     29.95 o 
   2  23   6      124.28      113.47     30.95 o 
   3  23   6      270.91      274.78     40.88 o 
   4  23   6       62.70       38.19     29.42 o 
  -8  24   6     1292.62     1325.29    139.36 o 
  -7  24   6     1349.57     1096.00    124.39 o 
  -6  24   6      502.99      563.85     96.85 o 
  -5  24   6       75.12       55.22     45.15 o 
  -4  24   6      108.63      101.37     52.45 o 
  -3  24   6      953.02      860.80    106.66 o 
  -2  24   6     2799.89     2665.80    167.53 o 
  -1  24   6     2953.09     3057.08    182.50 o 
   0  24   6     2751.14     2840.42    119.06 o 
   1  24   6     2681.65     2726.84     95.24 o 
   2  24   6     2283.29     2300.87     88.52 o 
   3  24   6     1438.35     1439.72     78.62 o 
  -7  25   6       13.05        0.00     51.94 o 
  -6  25   6      322.02      286.51     77.10 o 
  -5  25   6      692.18      666.10    100.12 o 
  -4  25   6     1021.55      756.66    103.26 o 
  -3  25   6     1117.53      887.59    107.91 o 
  -2  25   6      479.09      528.76     90.31 o 
  -1  25   6       51.51       46.91     53.71 o 
   0  25   6        0.19        0.63     43.90 o 
   1  25   6      367.17      304.56     41.25 o 
   2  25   6      203.66      143.97     49.64 o 
  -7  26   6      891.49     1119.90    131.81 o 
  -6  26   6      208.16      175.71     65.78 o 
  -5  26   6        0.05        0.00     46.54 o 
  -4  26   6      247.89       81.88     52.83 o 
  -3  26   6      313.69      391.91     81.63 o 
  -2  26   6     1280.34     1740.60    147.41 o 
  -1  26   6     2252.61     2207.10    160.11 o 
   0  26   6     2611.53     2504.80    174.07 o 
   1  26   6     2192.56     2223.57    163.26 o 
   2  26   6     1423.15     1324.29     74.48 o 
  -6  27   6      174.62      210.42     72.82 o 
  -5  27   6      371.38      434.05     89.17 o 
  -4  27   6      798.27      741.69    106.78 o 
  -3  27   6      340.97      313.93     77.98 o 
  -2  27   6      397.14      403.49     85.78 o 
  -1  27   6      330.30      300.10     78.74 o 
   0  27   6        0.73       16.22     49.30 o 
   1  27   6       37.17      141.50     63.14 o 
  -4  28   6      369.62      224.13     72.57 o 
  -3  28   6       99.78       17.99     52.20 o 
  -2  28   6      754.66      765.21    112.82 o 
  -1  28   6     1531.05     1801.35    157.22 o 
   0  28   6     1815.61     2126.10    169.92 o 
 -13   1   7     2380.76     2418.15     72.26 o 
 -12   1   7      983.31     1010.22     41.59 o 
 -11   1   7     1776.72     1600.24     46.84 o 
 -10   1   7      676.30      744.12     31.69 o 
  -9   1   7       81.16       65.92     14.03 o 
  -8   1   7      292.13      303.00     21.42 o 
  -7   1   7     2027.14     2151.56     33.67 o 
  -6   1   7     4278.38     4189.97     57.37 o 
  -5   1   7    14829.94    14987.68    170.80 o 
  -4   1   7    12424.94    12305.77    141.97 o 
  -3   1   7    32370.31    32259.75    366.19 o 
  -2   1   7    24896.45    25528.21    315.76 o 
  -1   1   7    10965.75    11625.19    168.27 o 
   0   1   7     1414.37     1358.49     24.50 o 
   1   1   7      132.37      128.93     17.72 o 
   2   1   7      122.60      104.21     13.51 o 
   3   1   7     1417.78     1375.86     32.65 o 
   4   1   7     2506.25     2446.31     50.78 o 
   5   1   7      866.20      929.37     32.32 o 
   6   1   7     1283.56     1316.81     39.43 o 
   7   1   7     2348.66     2709.70     57.75 o 
 -13   2   7       47.45       73.95     22.82 o 
 -12   2   7       21.30        3.35     16.21 o 
 -11   2   7       95.93       82.55     17.64 o 
 -10   2   7      767.03      741.36     34.57 o 
  -9   2   7      125.14      110.79     16.78 o 
  -8   2   7      145.49      168.16     15.86 o 
  -7   2   7      564.58      542.04     17.26 o 
  -6   2   7     7653.63     7510.47     90.02 o 
  -5   2   7     1523.50     1655.65     32.41 o 
  -4   2   7       85.48      218.37     12.77 o 
  -3   2   7      168.51      295.64     15.85 o 
  -2   2   7      219.12      295.82     17.26 o 
  -1   2   7        0.05       63.35     11.63 o 
   0   2   7       49.45       85.16      8.23 o 
   1   2   7      349.59      341.64     16.08 o 
   2   2   7      195.73      170.26     16.85 o 
   3   2   7       44.15       42.56     10.82 o 
   4   2   7      589.50      594.55     25.34 o 
   5   2   7       31.16       12.93     12.64 o 
   6   2   7        0.36        6.02     13.02 o 
   7   2   7      163.66      226.33     23.89 o 
 -13   3   7     2759.39     2880.75     76.78 o 
 -12   3   7     2522.99     2409.25     67.59 o 
 -11   3   7      856.98      861.15     54.37 o 
 -10   3   7      588.50      624.39     32.40 o 
  -9   3   7     1174.88     1020.17     42.12 o 
  -8   3   7      503.47      455.33     20.68 o 
  -7   3   7     1692.06     1738.77     32.97 o 
  -6   3   7       60.13      109.21     10.31 o 
  -5   3   7    10391.25    10435.11    165.44 o 
  -4   3   7    27853.82    27700.25    297.44 o 
  -3   3   7    25784.99    25642.56    294.79 o 
  -2   3   7    22588.41    22617.34    305.57 o 
  -1   3   7    20557.29    20454.05    278.59 o 
   0   3   7     7499.68     7876.55    107.74 o 
   1   3   7     5527.95     5546.85     80.73 o 
   2   3   7       27.89       64.50     12.00 o 
   3   3   7     1123.15     1074.51     34.04 o 
   4   3   7     1652.43     1520.29     36.58 o 
   5   3   7     3184.19     3319.83     59.18 o 
   6   3   7     2485.19     2620.48     57.84 o 
   7   3   7     3546.66     3511.13     78.53 o 
 -13   4   7       80.51      150.80     26.13 o 
 -12   4   7      108.54      168.68     27.62 o 
 -11   4   7        5.94       11.68     15.81 o 
 -10   4   7      158.12      154.09     23.27 o 
  -9   4   7       40.01       33.55     13.18 o 
  -8   4   7      962.52      939.54     28.09 o 
  -7   4   7     3134.07     3187.55     46.26 o 
  -6   4   7     2059.04     2098.37     47.56 o 
  -5   4   7       88.75      128.54     11.34 o 
  -4   4   7      851.08     1030.34     27.14 o 
  -3   4   7     1136.78     1388.22     29.73 o 
  -2   4   7     1786.17     1982.35     42.35 o 
  -1   4   7       63.14      128.37      9.67 o 
   0   4   7     3639.36     3900.98     61.18 o 
   1   4   7       27.88       55.11     12.60 o 
   2   4   7        2.65        4.29      7.42 o 
   3   4   7     1147.77     1038.92     33.80 o 
   4   4   7      362.45      342.53     20.92 o 
   5   4   7      195.53      216.65     19.38 o 
   6   4   7        2.92        0.48     15.34 o 
   7   4   7        0.04       54.03     21.43 o 
 -13   5   7     2555.90     2511.13     84.25 o 
 -12   5   7     3190.70     3233.88     78.18 o 
 -11   5   7     1688.51     1719.07     64.10 o 
 -10   5   7     1173.46     1129.96     41.66 o 
  -9   5   7      268.10      255.94     23.86 o 
  -8   5   7      192.52      188.19     14.75 o 
  -7   5   7     2514.23     2619.86     43.28 o 
  -6   5   7     5370.19     5251.79     73.37 o 
  -5   5   7     9696.42     9625.51    108.81 o 
  -4   5   7    24700.04    24279.81    246.23 o 
  -3   5   7    23252.30    23351.94    251.11 o 
  -2   5   7    24057.93    24756.60    281.83 o 
  -1   5   7    15013.66    14567.46    162.80 o 
   0   5   7     9901.51     9899.18    133.26 o 
   1   5   7     2438.94     2454.01     39.69 o 
   2   5   7      372.29      429.72     18.06 o 
   3   5   7     1589.65     1516.81     30.32 o 
   4   5   7     3883.68     3677.83     71.68 o 
   5   5   7     4740.54     4543.16     84.59 o 
   6   5   7     2601.38     2677.27     64.77 o 
   7   5   7     4784.89     4805.51     95.47 o 
 -13   6   7        5.37       95.56     24.47 o 
 -12   6   7       17.45       40.44     20.90 o 
 -11   6   7        0.53       31.91     18.27 o 
 -10   6   7       45.62       17.49     16.31 o 
  -9   6   7      284.22      339.14     28.54 o 
  -8   6   7     1739.17     1730.68     36.21 o 
  -7   6   7      795.35      868.34     26.25 o 
  -6   6   7      150.04      182.43     17.36 o 
  -5   6   7      260.37      299.82     13.67 o 
  -4   6   7     2588.29     2701.48     39.91 o 
  -3   6   7      835.32      867.97     23.38 o 
  -2   6   7      761.77      846.40     18.53 o 
  -1   6   7      319.39      378.66     14.39 o 
   0   6   7      407.14      416.24     16.46 o 
   1   6   7       83.59      125.02     12.14 o 
   2   6   7       27.02       35.40      9.73 o 
   3   6   7      860.60      900.69     24.30 o 
   4   6   7      131.32      173.56     21.55 o 
   5   6   7      672.30      588.20     37.65 o 
   6   6   7        0.41       25.08     18.17 o 
   7   6   7       40.93       68.29     22.36 o 
 -13   7   7     1933.50     2072.88     65.42 o 
 -12   7   7     1534.63     1601.53     55.68 o 
 -11   7   7     2728.44     2652.31     66.65 o 
 -10   7   7     1030.32      980.94     41.33 o 
  -9   7   7      178.02      141.93     17.89 o 
  -8   7   7       41.10       37.82     10.80 o 
  -7   7   7     1907.07     1957.71     39.72 o 
  -6   7   7    10248.25    10142.03    129.83 o 
  -5   7   7    10276.82    10269.71    123.23 o 
  -4   7   7    21749.34    22184.00    242.34 o 
  -3   7   7    28916.34    28601.34    304.66 o 
  -2   7   7    18817.18    18683.01    205.40 o 
  -1   7   7    16203.57    16359.68    196.01 o 
   0   7   7    11264.87    11274.77    138.84 o 
   1   7   7     1338.23     1236.90     26.90 o 
   2   7   7     1219.28     1211.18     32.20 o 
   3   7   7     2547.58     2455.02     67.13 o 
   4   7   7     2327.99     2266.07     74.20 o 
   5   7   7     6023.76     5663.58    108.58 o 
   6   7   7     3606.87     3696.17     78.82 o 
   7   7   7     4012.99     4073.79     87.64 o 
 -13   8   7       24.62       61.04     24.11 o 
 -12   8   7        0.78       15.36     18.62 o 
 -11   8   7        1.32       30.45     22.58 o 
 -10   8   7       33.03       30.89     15.88 o 
  -9   8   7        7.87        1.66     13.79 o 
  -8   8   7      585.28      614.34     26.98 o 
  -7   8   7        7.15       12.90     10.12 o 
  -6   8   7      417.12      473.46     20.99 o 
  -5   8   7      101.56      165.96     13.52 o 
  -4   8   7      331.90      361.32     13.22 o 
  -3   8   7     1683.95     1956.96     43.18 o 
  -2   8   7      195.45      299.54     14.95 o 
  -1   8   7      146.94      194.15     13.62 o 
   0   8   7       11.76       40.79      8.01 o 
   1   8   7     1047.42     1009.77     30.09 o 
   2   8   7       35.91       26.58     13.54 o 
   3   8   7      559.80      594.44     30.99 o 
   4   8   7       71.24      101.77     19.36 o 
   5   8   7      393.94      366.58     38.03 o 
   6   8   7       37.87       99.15     20.30 o 
   7   8   7        5.48       21.85     20.35 o 
 -13   9   7     2065.74     2261.95     99.05 o 
 -12   9   7     1462.07     1487.73     54.33 o 
 -11   9   7     1613.18     1612.66     52.92 o 
 -10   9   7      887.33      854.38     43.14 o 
  -9   9   7     1108.56     1138.46     62.36 o 
  -8   9   7      259.89      230.12     23.08 o 
  -7   9   7     1513.78     1435.06     41.09 o 
  -6   9   7     3295.86     3458.76     67.52 o 
  -5   9   7    14470.01    14217.26    201.52 o 
  -4   9   7    10555.02    10389.72    140.01 o 
  -3   9   7    15947.46    15333.47    201.24 o 
  -2   9   7    19119.06    19488.42    232.02 o 
  -1   9   7    10686.26    11612.21    132.64 o 
   0   9   7     9906.62     9819.43    170.02 o 
   1   9   7     3072.05     2837.76     65.98 o 
   2   9   7      447.69      433.47     27.53 o 
   3   9   7       40.66       28.93     16.76 o 
   4   9   7     1184.66     1079.97     48.97 o 
   5   9   7     3458.90     3411.00     79.41 o 
   6   9   7     5181.94     5113.96    106.88 o 
   7   9   7     3001.47     2957.94     73.55 o 
 -12  10   7        1.60       13.49     22.27 o 
 -11  10   7       14.61        7.01     20.09 o 
 -10  10   7       33.24        2.65     18.07 o 
  -9  10   7      204.10      175.46     23.19 o 
  -8  10   7      192.05      165.79     25.95 o 
  -7  10   7       67.54       73.12     18.91 o 
  -6  10   7        1.11       21.87     15.26 o 
  -5  10   7      844.38      848.69     39.50 o 
  -4  10   7      352.55      295.25     32.68 o 
  -3  10   7        2.72       35.91     12.84 o 
  -2  10   7       35.87      100.97     15.44 o 
  -1  10   7      247.87      300.84     28.44 o 
   0  10   7       78.63      129.50     23.76 o 
   1  10   7      249.06      291.20     29.44 o 
   2  10   7      814.17      885.87     46.02 o 
   3  10   7     1166.83     1024.80     53.77 o 
   4  10   7      517.70      482.22     36.99 o 
   5  10   7      244.26      260.67     30.88 o 
   6  10   7        1.91       71.95     24.58 o 
   7  10   7        3.97       35.73     21.98 o 
 -12  11   7     1774.89     1855.87    116.64 o 
 -11  11   7      950.08      927.16     69.15 o 
 -10  11   7      636.70      703.38     49.27 o 
  -9  11   7      470.60      400.55     37.05 o 
  -8  11   7      361.68      402.66     35.67 o 
  -7  11   7     2300.22     2311.67     76.18 o 
  -6  11   7     1668.15     1658.86     58.84 o 
  -5  11   7     5359.69     5319.41    116.61 o 
  -4  11   7    11661.03    11219.73    230.99 o 
  -3  11   7     6940.43     6911.58    125.03 o 
  -2  11   7    10566.85    10742.99    241.83 o 
  -1  11   7     7849.22     7847.23    245.97 o 
   0  11   7     4581.21     4549.77    144.76 o 
   1  11   7     1146.62     1010.76     48.59 o 
   2  11   7       35.37       22.14     22.97 o 
   3  11   7      927.67      839.26     52.62 o 
   4  11   7      338.55      356.63     32.83 o 
   5  11   7      998.24      991.39    128.51 o 
   6  11   7     3663.15     3546.11     97.33 o 
 -12  12   7        8.29       20.16     33.40 o 
 -11  12   7       47.47       54.06     35.88 o 
 -10  12   7      323.14      252.38     33.83 o 
  -9  12   7      686.75      701.06     58.01 o 
  -8  12   7      335.58      393.50     35.75 o 
  -7  12   7       88.41      126.62     22.81 o 
  -6  12   7      143.90      152.20     23.42 o 
  -5  12   7      832.03      941.05     38.41 o 
  -4  12   7      761.91      892.02     36.56 o 
  -3  12   7        1.47       26.07     12.81 o 
  -2  12   7      152.48      181.41     25.00 o 
  -1  12   7     1260.29     1355.71     54.61 o 
   0  12   7      453.68      475.80     36.40 o 
   1  12   7       26.64        4.44     15.33 o 
   2  12   7      407.49      351.24     66.91 o 
   3  12   7      268.17      272.63     34.64 o 
   4  12   7      243.88      222.45     34.29 o 
   5  12   7       76.83       88.16     29.39 o 
   6  12   7      197.12      191.78     38.76 o 
 -12  13   7     2151.40     2170.35    110.59 o 
 -11  13   7      836.43      848.82     73.48 o 
 -10  13   7      167.38      189.33     40.40 o 
  -9  13   7      341.36      349.63     36.18 o 
  -8  13   7        1.15        4.11     17.65 o 
  -7  13   7     2630.73     2359.24     73.30 o 
  -6  13   7     4612.38     4496.35     97.08 o 
  -5  13   7     7538.54     7133.21    132.71 o 
  -4  13   7    12058.20    11629.00    194.92 o 
  -3  13   7     6875.46     6874.64    152.51 o 
  -2  13   7     3486.50     3351.88     92.36 o 
  -1  13   7     3306.84     3605.86     98.35 o 
   0  13   7     3395.99     3626.86     99.09 o 
   1  13   7      148.81      175.40     40.75 o 
   2  13   7        3.69       44.08     24.19 o 
   3  13   7        2.16        0.00     25.08 o 
   4  13   7      146.34      137.22     30.53 o 
   5  13   7     1273.26     1364.38     73.53 o 
   6  13   7     2246.08     2131.44    123.13 o 
 -12  14   7        8.58       21.07     46.60 o 
 -11  14   7      100.99      151.49     44.90 o 
 -10  14   7      673.40      658.62     73.08 o 
  -9  14   7      693.55      726.54     48.15 o 
  -8  14   7     1428.80     1298.20     56.03 o 
  -7  14   7      571.10      627.91     60.87 o 
  -6  14   7       24.22       28.98     18.43 o 
  -5  14   7      524.58      528.81     34.60 o 
  -4  14   7      730.91      804.56     36.83 o 
  -3  14   7      129.24      150.26     24.56 o 
  -2  14   7        1.01        0.00     15.52 o 
  -1  14   7      971.81     1026.80     51.46 o 
   0  14   7      152.40      135.86     25.79 o 
   1  14   7      574.04      515.75     58.23 o 
   2  14   7      554.23      492.53     52.83 o 
   3  14   7       34.30       56.25     23.48 o 
   4  14   7      107.13       93.25     29.49 o 
   5  14   7      160.29      120.56     30.88 o 
   6  14   7      249.69      310.38     43.34 o 
 -11  15   7      860.27      852.40    130.93 o 
 -10  15   7      274.09      310.85     50.31 o 
  -9  15   7       62.40       72.47     30.24 o 
  -8  15   7        0.56        0.00     18.41 o 
  -7  15   7      980.10      965.64     49.88 o 
  -6  15   7     2990.57     2987.32     83.60 o 
  -5  15   7    10869.26    10856.48    188.06 o 
  -4  15   7    16082.12    16270.11    311.10 o 
  -3  15   7     8959.86     9275.97    196.36 o 
  -2  15   7     5609.81     5645.28    136.12 o 
  -1  15   7     3261.41     3225.28     94.56 o 
   0  15   7     6157.78     6372.68    215.68 o 
   1  15   7      587.91      703.77     99.17 o 
   2  15   7        0.98       29.65     21.52 o 
   3  15   7        6.79        0.00     22.22 o 
   4  15   7      361.65      414.31     45.10 o 
   5  15   7     1061.80     1013.94     67.63 o 
   6  15   7     1972.93     2098.76    106.18 o 
 -11  16   7       96.71      109.06     79.87 o 
 -10  16   7      533.88      570.49     62.55 o 
  -9  16   7      276.91      254.18     44.01 o 
  -8  16   7      527.03      486.11     52.41 o 
  -7  16   7      519.15      619.23     42.02 o 
  -6  16   7      311.71      341.53     33.34 o 
  -5  16   7        2.65       25.88     20.28 o 
  -4  16   7       86.03      147.42     26.99 o 
  -3  16   7      385.50      412.69     37.64 o 
  -2  16   7      256.72      316.41     34.21 o 
  -1  16   7       21.60       20.12     18.84 o 
   0  16   7       31.96       86.60     52.45 o 
   1  16   7     1316.13     1372.47     77.38 o 
   2  16   7      825.70      982.82     58.65 o 
   3  16   7     1338.73     1255.43    108.43 o 
   4  16   7      309.30      325.61     41.68 o 
   5  16   7        8.08       32.16     25.80 o 
 -11  17   7      842.62      987.34     83.13 o 
 -10  17   7      624.39      741.07     69.85 o 
  -9  17   7      199.32      144.49     38.12 o 
  -8  17   7       49.30       31.42     28.45 o 
  -7  17   7      923.02      997.37     51.52 o 
  -6  17   7      642.83      695.25     43.38 o 
  -5  17   7     8050.17     7788.96    205.09 o 
  -4  17   7    10956.30    10774.42    289.94 o 
  -3  17   7     8524.68     8751.07    192.75 o 
  -2  17   7    12957.01    13166.01    266.39 o 
  -1  17   7     3459.08     3533.90    104.71 o 
   0  17   7     5789.39     5522.93    166.88 o 
   1  17   7     1305.86     1237.61     77.06 o 
   2  17   7       25.55       30.95     22.62 o 
   3  17   7       61.55       78.39     27.18 o 
   4  17   7      564.35      472.83     73.12 o 
   5  17   7      929.88      962.14    101.05 o 
 -11  18   7       57.64       97.80     40.47 o 
 -10  18   7      463.09      494.98     62.96 o 
  -9  18   7      264.58      317.26     50.03 o 
  -8  18   7      141.61      206.37     42.05 o 
  -7  18   7      503.04      447.91     50.37 o 
  -6  18   7      535.22      485.11     49.97 o 
  -5  18   7      250.75      286.66     40.41 o 
  -4  18   7      525.52      499.53     42.79 o 
  -3  18   7        8.14       77.57     23.80 o 
  -2  18   7        2.98       41.72     21.66 o 
  -1  18   7      115.04      111.04     32.55 o 
   0  18   7       37.20       96.28     31.77 o 
   1  18   7      144.61       86.77     32.00 o 
   2  18   7     1162.69     1115.50     63.41 o 
   3  18   7     1274.56     1022.90     64.57 o 
   4  18   7      231.92      202.19     75.40 o 
   5  18   7        5.63       31.37     29.18 o 
 -10  19   7      889.22      819.59     75.02 o 
  -9  19   7      174.11      134.38     83.89 o 
  -8  19   7        2.59       24.55     29.10 o 
  -7  19   7      671.92      750.12     96.22 o 
  -6  19   7     1179.37     1304.03    113.45 o 
  -5  19   7     4388.88     4533.26    209.92 o 
  -4  19   7     7329.34     7544.75    204.31 o 
  -3  19   7     7181.79     7243.65    181.07 o 
  -2  19   7     2745.18     2782.11     93.28 o 
  -1  19   7     3208.25     3025.18    114.70 o 
   0  19   7     7154.91     6982.10    201.65 o 
   1  19   7      627.90      611.63     60.56 o 
   2  19   7      537.65      567.86     53.34 o 
   3  19   7        0.77        0.00     21.20 o 
   4  19   7      863.67      835.70     64.32 o 
 -10  20   7      244.37      282.63     52.96 o 
  -9  20   7      447.65      412.51     56.47 o 
  -8  20   7      443.26      470.65     83.64 o 
  -7  20   7      572.66      582.84     88.92 o 
  -6  20   7      163.96      176.97     57.73 o 
  -5  20   7      168.61      142.00     51.57 o 
  -4  20   7      221.88      202.59     46.47 o 
  -3  20   7       14.40       39.75     23.55 o 
  -2  20   7        1.24        0.00     27.23 o 
  -1  20   7       30.15       65.86     29.15 o 
   0  20   7        2.35       86.07     31.74 o 
   1  20   7      415.53      429.49     44.08 o 
   2  20   7      338.18      307.60     57.15 o 
   3  20   7      568.15      527.29     52.06 o 
   4  20   7      399.42      345.28     44.90 o 
  -9  21   7        4.33       11.82     45.15 o 
  -8  21   7       10.09        0.00     41.38 o 
  -7  21   7      502.40      320.85     72.95 o 
  -6  21   7     1525.96     1481.00    127.91 o 
  -5  21   7     2751.23     2829.30    166.40 o 
  -4  21   7     3064.33     2857.35    167.28 o 
  -3  21   7     1728.58     1958.14     90.06 o 
  -2  21   7     5677.49     5608.26    350.47 o 
  -1  21   7     5331.99     5235.54    166.86 o 
   0  21   7     1651.69     1575.15     86.86 o 
   1  21   7      406.49      346.94     42.73 o 
   2  21   7      150.04       86.38     33.49 o 
   3  21   7        0.50       36.44     26.92 o 
   4  21   7      431.12      412.38     50.08 o 
  -9  22   7      112.29      132.82     66.03 o 
  -8  22   7      263.91      324.37     77.48 o 
  -7  22   7      197.85      157.09     61.38 o 
  -6  22   7      526.81      487.00     85.15 o 
  -5  22   7      530.30      687.74     94.83 o 
  -4  22   7      260.75      339.09     69.81 o 
  -3  22   7      218.32      293.81     68.30 o 
  -2  22   7      151.49      214.03     41.67 o 
  -1  22   7      142.09      121.24     36.08 o 
   0  22   7      593.49      509.78     58.90 o 
   1  22   7      401.10      328.16     40.39 o 
   2  22   7     1098.41     1096.23    112.65 o 
   3  22   7      544.05      466.43     51.43 o 
  -9  23   7       15.68       29.43     57.60 o 
  -8  23   7      285.59      346.01     81.12 o 
  -7  23   7      667.29      843.95    111.06 o 
  -6  23   7     1537.25     1514.33    133.70 o 
  -5  23   7     1647.67     1711.17    139.48 o 
  -4  23   7     1947.32     2054.15    147.28 o 
  -3  23   7     2555.37     2613.85    162.88 o 
  -2  23   7     2707.42     3091.13    210.80 o 
  -1  23   7     2109.90     2070.26     99.49 o 
   0  23   7      886.15      892.03     74.84 o 
   1  23   7      638.34      610.09     52.91 o 
   2  23   7       43.01       17.77     27.20 o 
   3  23   7       41.80       34.94     30.31 o 
  -8  24   7      146.54      203.25     70.94 o 
  -7  24   7      226.68      144.26     68.67 o 
  -6  24   7      732.77      743.71    103.51 o 
  -5  24   7      368.57      379.21     78.61 o 
  -4  24   7      182.00      201.37     64.77 o 
  -3  24   7      340.82      138.98     56.85 o 
  -2  24   7       73.67      105.78     57.86 o 
  -1  24   7      270.16      336.80     50.44 o 
   0  24   7     1393.04     1368.58     71.69 o 
   1  24   7      845.30      768.70     58.93 o 
   2  24   7      649.73      655.26     58.67 o 
  -7  25   7      510.30      615.54    103.89 o 
  -6  25   7      898.90     1020.54    121.25 o 
  -5  25   7      873.39      979.91    116.97 o 
  -4  25   7     1365.66     1339.50    130.05 o 
  -3  25   7     3129.58     3235.18    194.32 o 
  -2  25   7     1774.72     2005.60    157.22 o 
  -1  25   7     1636.01     1933.54    154.33 o 
   0  25   7      925.27      861.70    192.88 o 
   1  25   7      529.61      535.71     52.88 o 
  -6  26   7      149.63       85.02     61.63 o 
  -5  26   7      163.42      131.69     66.03 o 
  -4  26   7       98.13      189.17     66.41 o 
  -3  26   7       90.14       12.95     48.17 o 
  -2  26   7        2.95       20.63     52.07 o 
  -1  26   7      309.18      253.56     75.84 o 
   0  26   7      734.94      594.29    101.37 o 
   1  26   7      997.03      986.18     67.80 o 
  -5  27   7     1203.94     1138.89    132.19 o 
  -4  27   7     1170.87     1378.87    137.60 o 
  -3  27   7     1879.20     1997.43    164.39 o 
  -2  27   7     1871.50     1640.48    149.80 o 
  -1  27   7     1561.61     1551.68    145.90 o 
 -13   0   8      112.62      133.52     33.24 o 
 -12   0   8      170.41       88.40     46.03 o 
 -11   0   8      809.79      662.63     55.75 o 
 -10   0   8     3172.15     3071.98    109.06 o 
  -9   0   8     5593.87     5671.52    156.19 o 
  -8   0   8     5225.32     5018.73    137.16 o 
  -7   0   8     7074.45     7087.35    127.52 o 
  -6   0   8    18251.05    18447.22    334.20 o 
  -5   0   8     9634.88     9552.40    165.70 o 
  -4   0   8     8890.81     8659.48    150.40 o 
  -3   0   8    11898.72    11973.91    236.80 o 
  -2   0   8     2439.54     2482.41     80.75 o 
  -1   0   8      167.55      164.18     20.76 o 
   0   0   8     1072.07     1161.57     28.54 o 
   1   0   8     6177.25     5907.68    108.41 o 
   2   0   8     9023.60     8815.65    174.24 o 
   3   0   8    20214.65    19920.28    356.29 o 
   4   0   8    11855.40    11582.71    199.45 o 
   5   0   8     3940.25     3955.26     96.10 o 
   6   0   8     2266.54     2323.55     83.45 o 
   7   0   8     1551.77     1658.18     69.48 o 
 -13   1   8        0.06        0.00     18.89 o 
 -12   1   8        9.73       10.94     17.51 o 
 -11   1   8       14.54       23.87     16.32 o 
 -10   1   8       69.98       44.61     15.96 o 
  -9   1   8        0.57       29.65     14.80 o 
  -8   1   8       42.44       92.67     16.26 o 
  -7   1   8      505.14      498.28     22.98 o 
  -6   1   8      291.72      378.76     20.44 o 
  -5   1   8      304.76      340.28     16.69 o 
  -4   1   8       51.50      114.74     10.79 o 
  -3   1   8       22.19       51.58      9.91 o 
  -2   1   8     1177.22     1153.52     29.68 o 
  -1   1   8      254.56      188.13     13.18 o 
   0   1   8       40.58       60.93      6.34 o 
   1   1   8       23.13       52.45     10.81 o 
   2   1   8      294.61      348.90     27.94 o 
   3   1   8      156.05      245.97     20.37 o 
   4   1   8      457.08      434.39     24.78 o 
   5   1   8        0.06       27.46     14.52 o 
   6   1   8       27.38       52.51     16.41 o 
   7   1   8        2.35       27.75     18.85 o 
 -13   2   8       63.33       60.56     22.09 o 
 -12   2   8       87.12       22.41     18.17 o 
 -11   2   8      872.29      797.80     38.12 o 
 -10   2   8     1755.70     1858.94     66.80 o 
  -9   2   8     6177.61     5971.46    141.03 o 
  -8   2   8    10083.67     9960.61    207.01 o 
  -7   2   8     8397.41     8351.87    111.69 o 
  -6   2   8    16786.08    16494.22    197.26 o 
  -5   2   8    15443.33    15662.48    179.31 o 
  -4   2   8    11894.40    12017.34    140.91 o 
  -3   2   8     3413.10     3389.15     59.08 o 
  -2   2   8     3872.68     4026.22     71.99 o 
  -1   2   8       79.77       82.70     11.22 o 
   0   2   8     2512.68     2453.08     38.43 o 
   1   2   8     3503.00     3457.64     78.47 o 
   2   2   8    10769.61    10656.44    157.60 o 
   3   2   8    12293.61    11965.27    151.06 o 
   4   2   8     6760.17     6875.69     95.01 o 
   5   2   8     4784.81     4927.63     78.35 o 
   6   2   8     2453.31     2463.36     66.98 o 
   7   2   8     2165.98     2261.13     63.06 o 
 -13   3   8       11.46        8.68     18.76 o 
 -12   3   8       46.49       19.58     18.19 o 
 -11   3   8       72.77       64.91     18.93 o 
 -10   3   8      130.64      117.38     22.34 o 
  -9   3   8     1210.13     1139.19     45.20 o 
  -8   3   8      744.73      783.94     44.70 o 
  -7   3   8      919.48      974.30     30.68 o 
  -6   3   8      588.26      709.67     23.42 o 
  -5   3   8     1139.69     1180.88     29.33 o 
  -4   3   8      758.86      826.73     25.80 o 
  -3   3   8      370.03      409.40     20.69 o 
  -2   3   8     1792.23     1879.40     43.43 o 
  -1   3   8     1873.62     1894.07     35.66 o 
   0   3   8        0.87       15.10      6.96 o 
   1   3   8      299.51      290.00     14.08 o 
   2   3   8      495.86      544.59     32.18 o 
   3   3   8      132.16      177.99     16.87 o 
   4   3   8      315.36      336.94     22.62 o 
   5   3   8       22.89       37.07     15.17 o 
   6   3   8       85.02       86.58     21.87 o 
 -13   4   8      103.72      138.31     29.01 o 
 -12   4   8        4.27        1.62     19.36 o 
 -11   4   8      658.81      627.98     47.63 o 
 -10   4   8     1425.71     1379.77     50.78 o 
  -9   4   8    10977.75    11086.27    234.80 o 
  -8   4   8    10045.71    10124.70    175.75 o 
  -7   4   8     7231.95     7338.40    117.22 o 
  -6   4   8    13201.28    13226.92    153.22 o 
  -5   4   8     5788.97     5949.08     77.80 o 
  -4   4   8     8777.97     8807.68    115.94 o 
  -3   4   8     5752.89     5935.44     89.93 o 
  -2   4   8     3761.41     3908.70     66.45 o 
  -1   4   8        6.58       21.18      7.60 o 
   0   4   8     1841.33     1986.79     45.78 o 
   1   4   8      527.02      578.68     30.16 o 
   2   4   8     5248.50     5288.22    106.32 o 
   3   4   8    10082.98     9879.02    161.77 o 
   4   4   8     5177.06     5333.10     85.04 o 
   5   4   8     4297.49     4513.63     85.78 o 
   6   4   8     3019.92     2949.11     83.93 o 
 -13   5   8       68.24       43.01     23.93 o 
 -12   5   8       40.33        3.77     19.65 o 
 -11   5   8      162.40      143.27     37.91 o 
 -10   5   8      159.01      172.36     30.10 o 
  -9   5   8     2338.91     2287.09     74.72 o 
  -8   5   8     1126.13      993.43     70.02 o 
  -7   5   8      315.66      353.62     22.09 o 
  -6   5   8      147.55      209.74     15.12 o 
  -5   5   8        7.70       24.98      8.02 o 
  -4   5   8      419.30      531.16     17.84 o 
  -3   5   8     5189.99     5726.86     79.66 o 
  -2   5   8        4.24       25.22      6.95 o 
  -1   5   8     1054.45     1198.91     27.60 o 
   0   5   8        0.75       11.54      7.66 o 
   1   5   8      782.81      734.35     30.42 o 
   2   5   8      381.37      430.24     22.36 o 
   3   5   8      325.61      392.80     28.01 o 
   4   5   8        6.34       32.19     17.70 o 
   5   5   8       12.97       35.99     18.90 o 
   6   5   8       12.36       14.70     20.05 o 
 -13   6   8      140.71      121.99     32.11 o 
 -12   6   8        1.98        0.00     22.59 o 
 -11   6   8       84.70       86.11     45.19 o 
 -10   6   8     1812.37     1764.18     67.52 o 
  -9   6   8     8916.41     8776.75    182.44 o 
  -8   6   8     3659.33     3736.79     74.35 o 
  -7   6   8     6538.96     6621.70    121.51 o 
  -6   6   8     8238.88     8304.89    126.22 o 
  -5   6   8     2809.68     2764.62     44.67 o 
  -4   6   8     7858.09     8052.56    106.06 o 
  -3   6   8     5785.54     6269.25     91.73 o 
  -2   6   8     3094.86     3111.51     43.97 o 
  -1   6   8     1847.73     1832.82     34.98 o 
   0   6   8      876.29      847.98     44.70 o 
   1   6   8     2351.20     2314.59     57.81 o 
   2   6   8     4091.95     4152.85     86.76 o 
   3   6   8    12883.10    12938.29    254.51 o 
   4   6   8     6433.61     6236.50    152.12 o 
   5   6   8     3914.74     3887.51    183.86 o 
   6   6   8     3255.43     3263.59    101.51 o 
 -13   7   8       21.31       17.74     26.73 o 
 -12   7   8        1.54        0.00     23.76 o 
 -11   7   8       59.42        5.14     21.51 o 
 -10   7   8        0.44        0.00     20.05 o 
  -9   7   8       19.19       68.30     33.03 o 
  -8   7   8      165.75      226.84     23.15 o 
  -7   7   8        0.09       71.79     15.05 o 
  -6   7   8      863.68      904.48     38.82 o 
  -5   7   8        4.22       27.09     13.92 o 
  -4   7   8      856.55      875.41     25.85 o 
  -3   7   8     8243.79     8818.53    131.03 o 
  -2   7   8      330.51      409.08     18.73 o 
  -1   7   8        3.73        8.48      9.00 o 
   0   7   8      295.35      264.61     35.55 o 
   1   7   8       22.76       47.72     13.98 o 
   2   7   8      276.51      344.00     28.76 o 
   3   7   8       19.41       96.33     25.27 o 
   4   7   8       48.08       71.67     26.58 o 
   5   7   8       31.40       46.58     23.41 o 
   6   7   8        2.71       12.20     23.55 o 
 -13   8   8      267.51      230.82     39.06 o 
 -12   8   8       18.64        0.00     24.28 o 
 -11   8   8       67.73       84.49     26.74 o 
 -10   8   8     1071.44     1050.08     65.42 o 
  -9   8   8     5745.63     5822.34    141.31 o 
  -8   8   8     7888.36     7869.94    164.67 o 
  -7   8   8     5381.84     5407.57    163.65 o 
  -6   8   8     9951.04     9751.60    230.65 o 
  -5   8   8     6214.37     6120.75    158.33 o 
  -4   8   8     4059.72     4041.75     95.13 o 
  -3   8   8     8335.87     8456.28    145.96 o 
  -2   8   8     1283.43     1199.08     98.72 o 
  -1   8   8      235.29      291.68     26.29 o 
   0   8   8     1645.46     1619.77     41.12 o 
   1   8   8     6773.33     6761.74    123.45 o 
   2   8   8     6060.35     6222.97    175.77 o 
   3   8   8     7541.33     7684.03    173.06 o 
   4   8   8     5167.78     5247.76    137.85 o 
   5   8   8     5922.92     5845.54    221.38 o 
   6   8   8     3186.60     3069.93     92.41 o 
 -13   9   8        9.95       17.74     29.08 o 
 -12   9   8       59.93        1.22     24.55 o 
 -11   9   8       48.45       31.07     23.52 o 
 -10   9   8      170.89      208.80     31.48 o 
  -9   9   8      166.62      240.03     31.22 o 
  -8   9   8      111.36      272.40     31.17 o 
  -7   9   8        0.53       90.76     20.08 o 
  -6   9   8       35.90       86.41     18.83 o 
  -5   9   8       16.34       96.98     28.22 o 
  -4   9   8     3111.96     2923.74     93.05 o 
  -3   9   8     2849.28     2986.91     80.02 o 
  -2   9   8     1074.54      930.61     69.80 o 
  -1   9   8        7.15        0.00     10.77 o 
   0   9   8        6.52       16.74     14.95 o 
   1   9   8       29.34       87.78     14.55 o 
   2   9   8       97.50       95.35     29.87 o 
   3   9   8      233.22      278.56     35.14 o 
   4   9   8      634.43      663.22    107.56 o 
   5   9   8       50.17       39.61     27.79 o 
   6   9   8      149.88      118.13     29.76 o 
 -12  10   8        4.43        0.00     25.39 o 
 -11  10   8      229.32      279.60     37.01 o 
 -10  10   8     1545.53     1455.61     64.33 o 
  -9  10   8     5165.38     5046.37    124.54 o 
  -8  10   8     9792.74     9830.65    233.55 o 
  -7  10   8     7919.52     7911.97    163.73 o 
  -6  10   8     7834.14     7984.18    162.28 o 
  -5  10   8    13900.50    13634.59    248.48 o 
  -4  10   8     5126.26     4946.38     98.78 o 
  -3  10   8     3624.84     3598.59     78.64 o 
  -2  10   8      668.72      696.76     32.72 o 
  -1  10   8       54.60       51.54     16.60 o 
   0  10   8     1485.11     1562.96     58.34 o 
   1  10   8     5201.54     5216.77    154.38 o 
   2  10   8     4624.47     4664.63    146.74 o 
   3  10   8     4556.06     4463.90    146.84 o 
   4  10   8     3561.88     3464.41    107.92 o 
   5  10   8     5445.33     5636.22    151.59 o 
   6  10   8     3574.86     3557.58    102.45 o 
 -12  11   8      193.23      155.74     43.60 o 
 -11  11   8        2.55        0.00     23.09 o 
 -10  11   8      311.55      282.67     34.42 o 
  -9  11   8        9.54       64.78     22.58 o 
  -8  11   8        4.28       63.40     22.46 o 
  -7  11   8       10.92      122.44     22.56 o 
  -6  11   8      266.06      322.07     30.66 o 
  -5  11   8       27.87      201.09     39.69 o 
  -4  11   8       72.43      112.20     21.15 o 
  -3  11   8       53.19       47.44     14.18 o 
  -2  11   8      500.66      511.40     36.34 o 
  -1  11   8     1143.97     1196.49     52.36 o 
   0  11   8        4.82        0.00     14.36 o 
   1  11   8       12.31       83.35     28.08 o 
   2  11   8       69.87       99.88     32.13 o 
   3  11   8      114.42      109.60     28.17 o 
   4  11   8       85.82       84.10     28.51 o 
   5  11   8      130.21      132.83     32.69 o 
   6  11   8       14.24       56.77     32.97 o 
 -12  12   8       52.92       47.23     28.79 o 
 -11  12   8      273.49      291.48     47.69 o 
 -10  12   8     1078.71     1167.62     69.14 o 
  -9  12   8     2623.54     2567.92     83.20 o 
  -8  12   8     5956.66     5886.77    136.65 o 
  -7  12   8    11120.27    11200.34    299.10 o 
  -6  12   8     8520.25     8486.51    286.49 o 
  -5  12   8    11882.54    11737.51    199.24 o 
  -4  12   8     9633.85     9414.17    164.52 o 
  -3  12   8     2755.00     2837.76     83.36 o 
  -2  12   8      361.80      485.17     50.74 o 
  -1  12   8       89.02       98.73     21.51 o 
   0  12   8      316.46      351.36     34.53 o 
   1  12   8     2302.73     2190.82     92.88 o 
   2  12   8     4222.15     4190.01    166.40 o 
   3  12   8     3588.15     3677.35    146.49 o 
   4  12   8     5250.84     5327.50    155.45 o 
   5  12   8     3845.49     3810.33    121.02 o 
 -12  13   8      130.00      117.54     40.29 o 
 -11  13   8        3.84        0.00     22.96 o 
 -10  13   8        7.81       16.22     22.71 o 
  -9  13   8      214.06      139.78     28.19 o 
  -8  13   8      128.50      188.39     31.15 o 
  -7  13   8        0.14       97.08     22.55 o 
  -6  13   8      326.65      363.15     46.75 o 
  -5  13   8       73.29       97.43     19.86 o 
  -4  13   8        1.51       28.87     15.27 o 
  -3  13   8       41.42       42.73     18.38 o 
  -2  13   8     1299.05     1369.29     84.31 o 
  -1  13   8      838.43      942.19     50.31 o 
   0  13   8      287.40      241.34     41.25 o 
   1  13   8      607.74      525.75     53.24 o 
   2  13   8      437.97      491.44     83.83 o 
   3  13   8       45.64      112.93     36.25 o 
   4  13   8        0.06       30.90     27.14 o 
   5  13   8       37.43       71.40     30.72 o 
 -12  14   8      162.40       88.77     39.50 o 
 -11  14   8      227.24      287.60     94.96 o 
 -10  14   8      384.98      453.43     43.50 o 
  -9  14   8     1715.65     1741.67     68.71 o 
  -8  14   8     3079.92     3141.44     93.42 o 
  -7  14   8     7144.92     6927.21    181.12 o 
  -6  14   8    10888.08    10479.91    185.31 o 
  -5  14   8     8535.94     8483.07    155.32 o 
  -4  14   8     7295.69     7323.14    188.25 o 
  -3  14   8      540.48      545.75     40.67 o 
  -2  14   8      128.59      120.66     23.61 o 
  -1  14   8      480.78      429.44     38.39 o 
   0  14   8     1113.83     1095.55    143.63 o 
   1  14   8     2156.48     2138.48     93.95 o 
   2  14   8     3646.35     3458.43    127.55 o 
   3  14   8     3651.38     3571.94    117.89 o 
   4  14   8     3996.35     4021.74    123.36 o 
   5  14   8     3457.70     3497.69    117.71 o 
 -11  15   8      147.41      173.34     44.24 o 
 -10  15   8      117.17      111.49     38.20 o 
  -9  15   8      624.11      568.13     45.80 o 
  -8  15   8      807.39      723.95     47.68 o 
  -7  15   8       38.15       55.72     21.63 o 
  -6  15   8       12.11       52.33     27.98 o 
  -5  15   8      298.27      367.60     36.91 o 
  -4  15   8      519.76      573.89     56.23 o 
  -3  15   8      597.96      691.16     45.68 o 
  -2  15   8      230.65      214.30     29.61 o 
  -1  15   8       40.50       28.53     27.73 o 
   0  15   8     1354.56     1411.02     77.00 o 
   1  15   8       68.35       64.92     46.10 o 
   2  15   8      161.26      135.91     28.84 o 
   3  15   8      148.85      144.95     32.35 o 
   4  15   8        8.70       43.87     26.17 o 
   5  15   8        0.06        0.00     27.53 o 
 -11  16   8      248.84      214.66     46.51 o 
 -10  16   8      405.31      325.09     50.43 o 
  -9  16   8      915.36      947.26     71.42 o 
  -8  16   8     1792.26     1790.10     68.66 o 
  -7  16   8     2527.26     2588.85     81.24 o 
  -6  16   8     9301.44     9385.83    237.82 o 
  -5  16   8     9303.50     9486.21    204.95 o 
  -4  16   8     1764.71     1788.59     69.24 o 
  -3  16   8     1724.33     1606.60     65.47 o 
  -2  16   8     1880.20     1812.86     73.54 o 
  -1  16   8       81.57       67.39     27.32 o 
   0  16   8     3225.83     3061.00    117.56 o 
   1  16   8     1385.13     1396.66     82.74 o 
   2  16   8     2213.09     2313.52    139.15 o 
   3  16   8     2726.80     2625.82    172.65 o 
   4  16   8     2594.42     2682.42    120.66 o 
   5  16   8     3200.96     3180.01    143.26 o 
 -11  17   8      273.16      280.57     53.39 o 
 -10  17   8      341.02      294.16     71.00 o 
  -9  17   8      444.09      471.95     55.37 o 
  -8  17   8      376.48      348.29     68.99 o 
  -7  17   8      433.58      440.84     39.05 o 
  -6  17   8       46.23      132.63     32.93 o 
  -5  17   8      879.89      913.87     53.96 o 
  -4  17   8      239.72      240.47     32.57 o 
  -3  17   8     1657.86     1726.19     70.77 o 
  -2  17   8      661.88      726.12     59.18 o 
  -1  17   8       51.80       66.00     29.31 o 
   0  17   8      201.65      230.94     46.35 o 
   1  17   8       34.87       34.53     49.37 o 
   2  17   8      482.66      482.96     46.12 o 
   3  17   8       48.94       49.52     27.82 o 
   4  17   8        0.11       21.11     28.69 o 
 -11  18   8      179.13      222.28     49.85 o 
 -10  18   8      650.76      553.64     65.12 o 
  -9  18   8      710.51      803.86     69.61 o 
  -8  18   8     2464.61     2315.56    110.93 o 
  -7  18   8     3378.65     3524.34    124.97 o 
  -6  18   8     7169.23     7090.29    304.50 o 
  -5  18   8     4215.89     4480.48    143.40 o 
  -4  18   8     2215.15     2337.62     83.80 o 
  -3  18   8     1797.87     1941.75     75.88 o 
  -2  18   8       40.72       70.02     28.18 o 
  -1  18   8       49.01       53.05     55.34 o 
   0  18   8     1089.64     1138.36     78.80 o 
   1  18   8      520.14      603.58     95.84 o 
   2  18   8      902.07      966.65     63.01 o 
   3  18   8     3144.98     3059.57    106.51 o 
   4  18   8     3080.06     3397.92    147.85 o 
 -10  19   8      113.00      139.19     73.89 o 
  -9  19   8       67.72       39.13     33.85 o 
  -8  19   8      136.61      169.80     60.62 o 
  -7  19   8      489.62      575.55     86.66 o 
  -6  19   8      212.60      223.65     39.27 o 
  -5  19   8      125.45      172.07     49.74 o 
  -4  19   8      170.00      177.37     40.35 o 
  -3  19   8     1525.10     1495.35     79.88 o 
  -2  19   8      520.79      543.67     55.67 o 
  -1  19   8      127.48      259.81     44.19 o 
   0  19   8      117.72       83.03     49.49 o 
   1  19   8      837.79      906.24     73.91 o 
   2  19   8      765.84      645.46     55.42 o 
   3  19   8      109.28      200.20     39.82 o 
   4  19   8       18.41       10.13     29.22 o 
 -10  20   8     1050.83     1074.68     95.46 o 
  -9  20   8     1296.40     1439.24    135.08 o 
  -8  20   8     2268.38     2322.93    156.34 o 
  -7  20   8     4734.60     4787.37    232.93 o 
  -6  20   8     4513.87     4442.37    219.23 o 
  -5  20   8     1460.56     1552.78     82.00 o 
  -4  20   8     1936.89     2005.39     92.14 o 
  -3  20   8     1930.89     1887.79     92.19 o 
  -2  20   8      270.86      266.38    106.85 o 
  -1  20   8        7.92       25.35     45.78 o 
   0  20   8      623.64      590.12     62.91 o 
   1  20   8      636.97      676.07     95.29 o 
   2  20   8     1272.15     1349.18     74.72 o 
   3  20   8     2167.10     2117.68    141.80 o 
  -9  21   8      164.46      142.38     62.51 o 
  -8  21   8       22.33       61.13     54.71 o 
  -7  21   8       53.40        1.01     41.88 o 
  -6  21   8      132.15      153.19     54.59 o 
  -5  21   8       41.83       54.59     46.91 o 
  -4  21   8      368.17      393.79    106.85 o 
  -3  21   8      902.84      966.78    163.13 o 
  -2  21   8      572.03      609.97     60.54 o 
  -1  21   8     1012.20      949.86    134.58 o 
   0  21   8      490.08      623.69     63.32 o 
   1  21   8      512.11      526.31     53.32 o 
   2  21   8      313.40      237.21     39.63 o 
   3  21   8      140.82       87.49     32.99 o 
  -9  22   8     2020.94     2126.85    168.16 o 
  -8  22   8     1642.57     1711.42    147.53 o 
  -7  22   8     2072.03     2083.21    152.69 o 
  -6  22   8     2307.47     2260.93    153.45 o 
  -5  22   8     1462.93     1729.03    139.11 o 
  -4  22   8     1167.26     1328.43    122.38 o 
  -3  22   8     2278.03     2302.24    137.97 o 
  -2  22   8      897.52      967.62     75.07 o 
  -1  22   8      279.01      324.60     67.35 o 
   0  22   8      384.56      378.21     54.70 o 
   1  22   8      891.85      905.53     64.34 o 
   2  22   8     1541.90     1718.76    138.75 o 
  -8  23   8        6.88        0.00     49.05 o 
  -7  23   8        2.15        9.31     48.05 o 
  -6  23   8       15.62        8.55     47.17 o 
  -5  23   8      282.62      186.15     60.62 o 
  -4  23   8      297.09      294.06     68.42 o 
  -3  23   8       86.85      165.68     61.13 o 
  -2  23   8      551.75      564.95    120.18 o 
  -1  23   8     1979.27     1831.21     98.24 o 
   0  23   8      450.48      386.86     56.82 o 
   1  23   8      107.41      130.21     33.71 o 
   2  23   8      142.67      146.85     36.28 o 
  -8  24   8     1620.52     1793.05    156.21 o 
  -7  24   8     1944.88     2086.60    164.01 o 
  -6  24   8     1979.96     2077.55    156.34 o 
  -5  24   8     1786.29     1871.28    149.42 o 
  -4  24   8     1318.65     1228.44    123.01 o 
  -3  24   8      367.24      484.74     84.90 o 
  -2  24   8      262.61      316.71     51.01 o 
  -1  24   8       13.32        0.00     31.66 o 
   0  24   8      261.66      245.60     39.99 o 
   1  24   8      438.52      469.85     51.14 o 
  -7  25   8        0.19       78.74     58.86 o 
  -6  25   8        3.98       33.83     51.44 o 
  -5  25   8       48.67       88.55     53.83 o 
  -4  25   8       18.40       22.01     45.03 o 
  -3  25   8       71.92       35.09     51.57 o 
  -2  25   8      191.79      260.48     71.31 o 
  -1  25   8      528.75      550.53     71.94 o 
   0  25   8      990.92      969.23     65.90 o 
  -6  26   8     2019.86     2332.87    172.31 o 
  -5  26   8     2211.47     2385.57    170.80 o 
  -4  26   8     1334.30     1379.50    137.22 o 
  -3  26   8      359.01      391.03     85.78 o 
  -2  26   8       35.47        0.00     41.63 o 
  -1  26   8       10.59        0.00     43.52 o 
  -3  27   8      248.43      283.37     79.87 o 
 -13   1   9      763.81      755.59     72.57 o 
 -12   1   9     1164.11     1135.56     81.15 o 
 -11   1   9     4109.27     4095.79    141.15 o 
 -10   1   9     8162.87     8108.16    218.20 o 
  -9   1   9     9486.02     9533.27    241.45 o 
  -8   1   9    16280.43    15894.62    350.31 o 
  -7   1   9     9808.58     9633.92    181.66 o 
  -6   1   9     3441.57     3329.47     61.72 o 
  -5   1   9      119.89      122.05     13.52 o 
  -4   1   9      947.92      959.22     35.45 o 
  -3   1   9     3289.67     3217.51     89.28 o 
  -2   1   9     5764.51     5915.92    100.39 o 
  -1   1   9     5659.38     6084.50     98.30 o 
   0   1   9    11775.58    12053.58    140.25 o 
   1   1   9     8313.71     7831.35    203.71 o 
   2   1   9    10536.48    10329.10    258.07 o 
   3   1   9     7766.76     7625.80    130.60 o 
   4   1   9     1575.30     1518.71     52.01 o 
   5   1   9      407.21      379.31     32.71 o 
   6   1   9      190.67      227.84     44.86 o 
 -13   2   9       14.49        0.00     24.96 o 
 -12   2   9       41.08       69.65     27.05 o 
 -11   2   9       91.80      153.45     35.60 o 
 -10   2   9       66.55      172.19     36.95 o 
  -9   2   9     1587.87     1479.26     77.00 o 
  -8   2   9       19.20      208.37     26.74 o 
  -7   2   9     1274.17     1199.76     38.62 o 
  -6   2   9       19.52       53.74     11.31 o 
  -5   2   9        2.04        9.16      8.52 o 
  -4   2   9      982.18      995.72     35.98 o 
  -3   2   9       20.90       10.38     10.79 o 
  -2   2   9     1272.09     1389.54     60.04 o 
  -1   2   9      474.69      550.78     18.87 o 
   0   2   9      879.51      899.25     32.44 o 
   1   2   9        0.57       90.24     21.65 o 
   2   2   9     1559.06     1476.03     90.08 o 
   3   2   9      160.08      177.34     20.92 o 
   4   2   9      228.48      241.18     24.28 o 
   5   2   9       87.49       60.30     19.04 o 
   6   2   9       22.28       38.68     26.22 o 
 -13   3   9      564.37      532.50     50.85 o 
 -12   3   9     1967.57     1970.12     78.40 o 
 -11   3   9     4325.27     4687.00    123.55 o 
 -10   3   9     4198.30     4264.22    140.47 o 
  -9   3   9     3879.96     4100.34    133.13 o 
  -8   3   9     7478.30     7553.16    141.05 o 
  -7   3   9     6031.03     6047.56    227.91 o 
  -6   3   9     1737.81     1761.24     41.14 o 
  -5   3   9      127.76       99.20     12.86 o 
  -4   3   9     2011.93     1979.37     51.93 o 
  -3   3   9     2378.65     2352.49     57.87 o 
  -2   3   9     5060.79     5253.48    102.54 o 
  -1   3   9    11760.37    11973.00    187.55 o 
   0   3   9     4483.47     4535.10     80.71 o 
   1   3   9    10777.96    11268.38    258.23 o 
   2   3   9    16578.36    16344.31    301.43 o 
   3   3   9     5973.92     5658.55    142.83 o 
   4   3   9     3791.79     3723.04    103.00 o 
   5   3   9      473.90      506.59     41.52 o 
   6   3   9      144.45      128.95     29.98 o 
 -13   4   9        4.51        0.00     26.08 o 
 -12   4   9       57.74       60.20     26.73 o 
 -11   4   9       99.05      172.70     31.13 o 
 -10   4   9      104.99       95.28     26.13 o 
  -9   4   9     1635.37     1492.69     67.38 o 
  -8   4   9       12.36       48.38     13.93 o 
  -7   4   9      379.67      394.98     26.78 o 
  -6   4   9      353.11      346.83     21.73 o 
  -5   4   9      704.59      639.66     24.57 o 
  -4   4   9     2061.06     2108.86     56.80 o 
  -3   4   9      130.58      142.75     16.84 o 
  -2   4   9      211.51      228.83     19.66 o 
  -1   4   9      135.09      253.13     16.50 o 
   0   4   9     2749.36     2728.56     58.50 o 
   1   4   9      447.67      570.55     24.71 o 
   2   4   9     1450.01     1614.46     81.10 o 
   3   4   9      149.13      136.48     19.18 o 
   4   4   9      252.45      237.10     30.34 o 
   5   4   9       47.27       57.67     25.16 o 
   6   4   9       94.47       32.61     26.69 o 
 -13   5   9      738.45      796.83     60.47 o 
 -12   5   9     1934.22     2041.89    108.25 o 
 -11   5   9     4441.19     4259.29    118.60 o 
 -10   5   9     8111.11     7721.16    170.38 o 
  -9   5   9     2123.48     2355.25    319.34 o 
  -8   5   9     2440.91     2468.67     63.72 o 
  -7   5   9     4550.98     4474.25     97.43 o 
  -6   5   9       98.34       95.68     14.92 o 
  -5   5   9       55.47       37.00     12.01 o 
  -4   5   9      280.57      346.26     28.16 o 
  -3   5   9     1747.06     1690.81     46.94 o 
  -2   5   9     6901.52     6963.05    110.59 o 
  -1   5   9    12903.88    13002.97    210.25 o 
   0   5   9     5569.67     5531.51     92.55 o 
   1   5   9    11648.37    11658.08    194.21 o 
   2   5   9    11575.90    10738.54    214.07 o 
   3   5   9     3648.74     3715.70    107.32 o 
   4   5   9     3548.31     3211.86    106.27 o 
   5   5   9      651.93      657.16     51.13 o 
   6   5   9       82.82        6.34     25.44 o 
 -13   6   9       29.50       18.40     28.21 o 
 -12   6   9       30.37       44.06     31.92 o 
 -11   6   9       15.29       80.76     27.73 o 
 -10   6   9       29.83      172.77     29.01 o 
  -9   6   9      400.69      438.15     38.31 o 
  -8   6   9       16.98       28.91     18.99 o 
  -7   6   9        5.89       32.83     17.65 o 
  -6   6   9      138.63      146.74     21.77 o 
  -5   6   9      501.78      543.61     33.34 o 
  -4   6   9     2732.95     2774.39    128.83 o 
  -3   6   9        8.90       28.92     14.51 o 
  -2   6   9       76.45      107.15     15.92 o 
  -1   6   9      255.28      314.92     27.70 o 
   0   6   9      773.17      729.96     31.13 o 
   1   6   9     1490.20     1588.49     57.88 o 
   2   6   9     1011.05     1186.28     70.95 o 
   3   6   9        6.12       34.74     21.80 o 
   4   6   9       54.87       83.69     24.47 o 
   5   6   9        0.52       42.97     23.54 o 
 -13   7   9     1043.92     1045.09    120.75 o 
 -12   7   9     1323.53     1411.24     77.00 o 
 -11   7   9     3678.54     3692.33    127.19 o 
 -10   7   9     9297.05     9291.32    196.86 o 
  -9   7   9     5943.09     5909.88    168.09 o 
  -8   7   9     4127.40     3994.61    127.67 o 
  -7   7   9     2758.91     2700.25     77.48 o 
  -6   7   9      757.21      776.66     40.50 o 
  -5   7   9       22.19       25.19     15.10 o 
  -4   7   9      660.66      689.02     37.01 o 
  -3   7   9     3579.06     3706.66     89.84 o 
  -2   7   9     6361.75     6429.97    119.87 o 
  -1   7   9     6526.13     6644.05    122.87 o 
   0   7   9     7001.67     6828.44    243.89 o 
   1   7   9    12314.24    11977.33    286.54 o 
   2   7   9     4404.95     4425.97    141.36 o 
   3   7   9     1165.92     1371.10     96.83 o 
   4   7   9     3210.73     2992.19    100.36 o 
   5   7   9      730.51      701.93     48.41 o 
 -13   8   9       30.97        8.24     29.57 o 
 -12   8   9       73.29       69.59     28.12 o 
 -11   8   9        7.07       80.64     26.82 o 
 -10   8   9       27.80      184.43     30.92 o 
  -9   8   9      103.17      137.44     26.17 o 
  -8   8   9      172.24      208.14     36.64 o 
  -7   8   9        1.36        9.03     14.16 o 
  -6   8   9       81.01       71.72     18.87 o 
  -5   8   9     1263.25     1139.85     46.90 o 
  -4   8   9     1781.99     1742.05     77.66 o 
  -3   8   9      105.63      134.87     18.61 o 
  -2   8   9      422.74      482.96     32.62 o 
  -1   8   9       56.19      103.11     19.84 o 
   0   8   9      143.32      108.01     21.74 o 
   1   8   9      978.39     1111.88     66.54 o 
   2   8   9       48.28      105.01     32.95 o 
   3   8   9      127.64      109.70     28.31 o 
   4   8   9      243.51      268.37     39.39 o 
   5   8   9        2.35       15.13     22.83 o 
 -13   9   9      972.54      918.42     64.97 o 
 -12   9   9     1646.87     1782.05    151.45 o 
 -11   9   9     3323.55     3386.52    121.54 o 
 -10   9   9     5488.00     5322.23    140.39 o 
  -9   9   9     6714.71     6700.41    152.03 o 
  -8   9   9     4912.98     4877.54    118.58 o 
  -7   9   9     1815.97     1743.13     61.12 o 
  -6   9   9     2403.61     2218.30     84.70 o 
  -5   9   9      234.26      242.53     25.84 o 
  -4   9   9      245.12      263.83     26.60 o 
  -3   9   9     2903.22     2931.38     70.08 o 
  -2   9   9     4860.37     4921.58    197.26 o 
  -1   9   9     3589.71     3634.20    146.09 o 
   0   9   9     7745.87     7414.97    368.21 o 
   1   9   9     9897.62    10463.32    417.64 o 
   2   9   9     5357.37     5491.13    402.61 o 
   3   9   9     2192.12     2205.03     82.93 o 
   4   9   9     2052.15     1929.85     82.02 o 
   5   9   9      965.08     1031.03     68.19 o 
 -12  10   9       10.85       35.72     30.89 o 
 -11  10   9        8.52       86.20     28.47 o 
 -10  10   9        2.51       38.36     23.29 o 
  -9  10   9        9.53       47.10     21.40 o 
  -8  10   9       66.04       98.76     23.76 o 
  -7  10   9       30.76       27.93     19.92 o 
  -6  10   9      437.87      358.52     32.00 o 
  -5  10   9      134.34      177.28     29.93 o 
  -4  10   9     1094.82     1068.11     48.55 o 
  -3  10   9        4.45        9.14     12.00 o 
  -2  10   9      227.27      178.79     44.01 o 
  -1  10   9       30.16       52.55     19.19 o 
   0  10   9       14.21       80.36     27.48 o 
   1  10   9       68.96      137.46     48.42 o 
   2  10   9      147.73      225.51     39.99 o 
   3  10   9       17.02       58.01     25.01 o 
   4  10   9      185.24      281.15     41.12 o 
   5  10   9        3.94       62.83     31.31 o 
 -12  11   9     1210.86     1298.97     70.88 o 
 -11  11   9     2107.37     2194.71     82.41 o 
 -10  11   9     3300.56     3213.28     98.75 o 
  -9  11   9     3937.70     3844.36    105.80 o 
  -8  11   9     5935.37     5896.61    137.31 o 
  -7  11   9     3583.60     3700.58     98.13 o 
  -6  11   9     1525.99     1430.39     54.80 o 
  -5  11   9      519.38      533.47     36.45 o 
  -4  11   9      288.48      251.54     24.11 o 
  -3  11   9      489.05      564.59     39.51 o 
  -2  11   9     3633.30     3695.37    100.41 o 
  -1  11   9     8503.38     8965.78    392.29 o 
   0  11   9    11794.74    11406.73    278.94 o 
   1  11   9    10538.79    10560.54    364.24 o 
   2  11   9     6330.21     6377.76    188.85 o 
   3  11   9     3601.14     3525.19    118.26 o 
   4  11   9     1333.57     1360.70    115.84 o 
   5  11   9      794.40      792.61     66.29 o 
 -12  12   9       29.42       65.45     29.90 o 
 -11  12   9        1.63       16.20     23.75 o 
 -10  12   9        7.83       57.04     26.84 o 
  -9  12   9       36.87       35.55     34.84 o 
  -8  12   9       93.85      147.12     27.52 o 
  -7  12   9      157.70      169.81     36.99 o 
  -6  12   9      483.64      445.27     51.20 o 
  -5  12   9       76.85       61.87     17.08 o 
  -4  12   9      758.72      686.97     35.85 o 
  -3  12   9      532.43      585.18     41.31 o 
  -2  12   9      312.29      332.72     34.53 o 
  -1  12   9       12.09       64.79     27.33 o 
   0  12   9      545.52      533.01     52.35 o 
   1  12   9       42.40      160.44     37.22 o 
   2  12   9       14.34       88.96     43.08 o 
   3  12   9       30.79       73.03     27.95 o 
   4  12   9        2.07        0.00     24.59 o 
   5  12   9        2.12        0.00     29.54 o 
 -12  13   9     1103.25     1139.07     68.73 o 
 -11  13   9     1450.39     1577.72     80.61 o 
 -10  13   9     3087.23     3162.14     98.43 o 
  -9  13   9     3972.59     4039.75    111.13 o 
  -8  13   9     3934.08     3918.76    137.73 o 
  -7  13   9     4775.92     4592.70    157.25 o 
  -6  13   9      825.82      862.89     50.99 o 
  -5  13   9      746.56      739.90     38.27 o 
  -4  13   9      335.99      354.30     50.63 o 
  -3  13   9     3800.42     3876.04    107.00 o 
  -2  13   9     2515.78     2558.31    140.49 o 
  -1  13   9     4931.75     5001.04    152.32 o 
   0  13   9     9599.18     9654.61    249.22 o 
   1  13   9     8532.09     8552.00    232.31 o 
   2  13   9     4024.75     4234.30    147.83 o 
   3  13   9     3517.82     3633.25    120.69 o 
   4  13   9     1974.91     1961.41     88.92 o 
 -12  14   9       14.62      108.49     67.92 o 
 -11  14   9       33.44       75.87     31.63 o 
 -10  14   9        6.79       65.58     26.73 o 
  -9  14   9        1.95       51.28     24.56 o 
  -8  14   9        4.13       18.87     30.12 o 
  -7  14   9      690.49      727.96     46.01 o 
  -6  14   9     1270.30     1274.00     50.59 o 
  -5  14   9      635.57      636.38     45.16 o 
  -4  14   9      775.09      738.79     47.74 o 
  -3  14   9     1024.91     1046.64     55.39 o 
  -2  14   9       99.26       98.79     29.70 o 
  -1  14   9       39.31       88.41     30.58 o 
   0  14   9       24.09       15.69     25.30 o 
   1  14   9      186.57      249.41     43.83 o 
   2  14   9      141.04      125.12     42.70 o 
   3  14   9       19.02        6.66     24.69 o 
   4  14   9      337.54      397.85     49.05 o 
 -11  15   9     1818.71     1943.75    104.58 o 
 -10  15   9     2401.14     2423.10     86.77 o 
  -9  15   9     2476.97     2690.01     89.69 o 
  -8  15   9     3360.57     3407.85    133.22 o 
  -7  15   9     4112.49     4101.94    133.99 o 
  -6  15   9     1340.62     1365.29     76.34 o 
  -5  15   9     1169.09     1095.03     68.10 o 
  -4  15   9     1724.14     1703.62     82.65 o 
  -3  15   9     2427.82     2593.59    101.52 o 
  -2  15   9     3690.84     3798.01    128.90 o 
  -1  15   9     7134.91     7039.03    198.71 o 
   0  15   9     2285.24     2242.77    125.33 o 
   1  15   9     4092.29     4245.18    148.72 o 
   2  15   9     3482.58     3594.24    112.32 o 
   3  15   9     2215.57     2486.13     95.03 o 
   4  15   9     1639.50     1593.72     84.71 o 
 -11  16   9        9.58       85.26     40.49 o 
 -10  16   9       41.52       22.31     32.36 o 
  -9  16   9      113.84      106.74     37.11 o 
  -8  16   9       60.06       50.48     24.10 o 
  -7  16   9      172.17      272.12     39.56 o 
  -6  16   9      351.50      447.85     52.13 o 
  -5  16   9      253.27      217.40     32.16 o 
  -4  16   9      138.36      134.71     27.41 o 
  -3  16   9      744.99      747.94     60.59 o 
  -2  16   9     1381.57     1543.30    117.91 o 
  -1  16   9      757.78      873.03    162.75 o 
   0  16   9        5.17        0.00     25.12 o 
   1  16   9       20.77       11.00     32.26 o 
   2  16   9       74.87      155.41     32.65 o 
   3  16   9      313.89      352.03     59.44 o 
   4  16   9      782.55      742.47     84.79 o 
 -11  17   9     1757.28     1829.01    229.85 o 
 -10  17   9     1552.41     1615.93     96.40 o 
  -9  17   9     1565.59     1793.38     91.83 o 
  -8  17   9     3459.26     3289.14    131.83 o 
  -7  17   9     3288.00     3098.69    116.60 o 
  -6  17   9      406.30      406.85     49.39 o 
  -5  17   9      248.16      203.38     32.57 o 
  -4  17   9      134.41      173.86     36.35 o 
  -3  17   9      662.28      756.48     62.74 o 
  -2  17   9     9705.54     9452.55    349.34 o 
  -1  17   9     7400.50     7543.60    214.11 o 
   0  17   9     1281.86     1378.06    110.24 o 
   1  17   9     3327.00     3234.84    406.82 o 
   2  17   9     2419.18     2692.70     97.52 o 
   3  17   9     2491.10     2625.99    100.47 o 
 -10  18   9        2.25       59.12     39.21 o 
  -9  18   9      167.30      116.42     38.89 o 
  -8  18   9      179.12      183.37     46.47 o 
  -7  18   9        1.85       41.63     28.58 o 
  -6  18   9       12.57       11.88     26.08 o 
  -5  18   9      383.97      369.82     41.43 o 
  -4  18   9      471.21      527.02     54.58 o 
  -3  18   9      823.81      640.08     59.19 o 
  -2  18   9     1975.26     2248.64    102.39 o 
  -1  18   9      828.18      810.71     98.80 o 
   0  18   9      146.67      112.60     41.63 o 
   1  18   9      114.81       97.01     36.98 o 
   2  18   9      200.64      172.85     35.47 o 
   3  18   9      322.92      363.44     48.19 o 
 -10  19   9     1649.74     1704.89    101.02 o 
  -9  19   9     1388.35     1472.07    133.95 o 
  -8  19   9     2099.32     1955.92    144.26 o 
  -7  19   9     1437.30     1406.84     79.65 o 
  -6  19   9      138.21      117.58     38.93 o 
  -5  19   9       14.30       21.84     26.26 o 
  -4  19   9       20.16       37.72     27.76 o 
  -3  19   9      634.95      711.39     64.34 o 
  -2  19   9     3671.09     3759.78    229.41 o 
  -1  19   9     4369.07     4621.14    157.33 o 
   0  19   9     2680.06     2834.78    163.63 o 
   1  19   9     3144.20     3165.34    131.34 o 
   2  19   9     2318.70     2128.03     92.10 o 
   3  19   9     2236.52     2177.18     95.47 o 
 -10  20   9        0.01       61.00     61.88 o 
  -9  20   9        6.83       76.60     60.37 o 
  -8  20   9       99.68      106.91     57.23 o 
  -7  20   9      297.93      248.91     65.40 o 
  -6  20   9       83.47      110.47     42.57 o 
  -5  20   9      281.93      291.05    139.80 o 
  -4  20   9      497.80      471.68     54.59 o 
  -3  20   9      274.65      364.05     50.52 o 
  -2  20   9      755.51      839.16     84.52 o 
  -1  20   9      552.37      574.47     62.42 o 
   0  20   9       76.48       60.51     59.62 o 
   1  20   9       67.34      151.19     42.92 o 
   2  20   9       13.23       24.13     30.14 o 
  -9  21   9     1464.90     1553.07    141.62 o 
  -8  21   9      936.01      909.98    112.95 o 
  -7  21   9      874.07     1185.68    119.86 o 
  -6  21   9       92.81      194.32     63.01 o 
  -5  21   9        0.29       11.08     26.68 o 
  -4  21   9        1.49        0.85     28.32 o 
  -3  21   9       51.51       72.18     34.29 o 
  -2  21   9     1988.01     2073.44    101.10 o 
  -1  21   9     2608.08     2557.01    115.25 o 
   0  21   9     2588.43     2605.61    119.48 o 
   1  21   9     2826.59     2912.52    138.51 o 
   2  21   9     1596.47     1589.48     84.40 o 
  -8  22   9       43.93      136.21     65.03 o 
  -7  22   9      120.51      121.88     57.23 o 
  -6  22   9      168.63      273.56     68.30 o 
  -5  22   9      225.16      224.51     63.01 o 
  -4  22   9      356.92      398.77     53.17 o 
  -3  22   9      468.14      559.14     62.73 o 
  -2  22   9      224.81      153.20     76.60 o 
  -1  22   9      112.29       84.21     66.41 o 
   0  22   9       12.57       58.72     38.09 o 
   1  22   9       30.35       49.84     30.02 o 
  -8  23   9     1336.51     1394.21    137.60 o 
  -7  23   9      923.60      720.94    103.01 o 
  -6  23   9      488.32      364.75     79.99 o 
  -5  23   9       22.35       56.85     49.68 o 
  -4  23   9        6.60       41.25     44.78 o 
  -3  23   9       34.29        8.88     35.09 o 
  -2  23   9      706.59      770.89     73.80 o 
  -1  23   9     2718.59     3045.06    130.20 o 
   0  23   9     2178.36     2158.31    111.11 o 
  -7  24   9      204.73      181.87     70.56 o 
  -6  24   9      290.63      256.58     71.31 o 
  -5  24   9      300.22      379.84     78.86 o 
  -4  24   9      165.86       28.80     50.31 o 
  -3  24   9      226.14      188.98     45.47 o 
  -2  24   9      149.30      125.87     41.96 o 
  -1  24   9      317.57      284.89     51.90 o 
   0  24   9       26.46       22.24     28.82 o 
  -6  25   9      316.10      290.92     81.00 o 
  -5  25   9       37.46      108.17     59.62 o 
  -4  25   9       18.47        0.00     46.79 o 
  -3  25   9      244.32      248.41     73.58 o 
  -2  25   9      933.96      828.96     79.18 o 
 -13   0  10     2323.86     2277.28    155.58 o 
 -12   0  10     1560.52     1864.74    135.59 o 
 -11   0  10     1976.22     2092.77    136.34 o 
 -10   0  10      146.12      119.36     44.78 o 
  -9   0  10      186.72      173.19     48.80 o 
  -8   0  10       73.19       93.07     42.26 o 
  -7   0  10      176.98      212.96     30.30 o 
  -6   0  10     4230.66     4534.08    197.17 o 
  -5   0  10     9974.42    10294.44    205.63 o 
  -4   0  10     9319.92     9668.48    312.55 o 
  -3   0  10    11351.98    11712.16    354.75 o 
  -2   0  10     7985.57     8372.81    214.18 o 
  -1   0  10     6131.91     6479.01    204.58 o 
   0   0  10     4192.97     3748.34    174.45 o 
   1   0  10     1550.38     1582.88    109.80 o 
   2   0  10     3864.82     3888.70    191.18 o 
   3   0  10        7.45        0.00     20.69 o 
   4   0  10     1285.27     1267.75     84.73 o 
   5   0  10     1355.66     1642.70     99.41 o 
 -13   1  10        0.01       60.97     44.96 o 
 -12   1  10        4.43       63.14     34.01 o 
 -11   1  10       73.90       83.88     43.58 o 
 -10   1  10       73.05       33.21     26.54 o 
  -9   1  10       15.73       27.36     22.28 o 
  -8   1  10       18.28       25.34     31.13 o 
  -7   1  10        0.69        8.28     11.75 o 
  -6   1  10        8.16       45.43     13.43 o 
  -5   1  10      180.49      329.50     20.74 o 
  -4   1  10        0.29      100.75     21.42 o 
  -3   1  10      861.10      907.65     51.81 o 
  -2   1  10       74.45      139.92     19.37 o 
  -1   1  10      314.18      356.74     23.56 o 
   0   1  10       13.16       45.87     14.49 o 
   1   1  10       15.93       35.00     24.64 o 
   2   1  10       44.94      138.91     35.30 o 
   3   1  10       92.80       71.06     23.12 o 
   4   1  10       45.55       29.27     22.61 o 
   5   1  10       31.89        9.10     24.44 o 
 -13   2  10     1873.09     1868.32    250.73 o 
 -12   2  10     2012.70     2071.21    101.48 o 
 -11   2  10     1449.94     1326.49     82.44 o 
 -10   2  10      171.77      209.88     39.57 o 
  -9   2  10     1558.89     1569.32     80.93 o 
  -8   2  10       60.55       51.23     25.57 o 
  -7   2  10      660.60      662.97     34.84 o 
  -6   2  10     4311.64     4277.82     81.87 o 
  -5   2  10    10660.51    10639.54    148.99 o 
  -4   2  10     9255.35     9873.33    170.50 o 
  -3   2  10     9885.30     9945.22    172.32 o 
  -2   2  10    10300.51    10481.77    181.22 o 
  -1   2  10     5759.23     5820.77    113.94 o 
   0   2  10     4400.86     4409.44    104.49 o 
   1   2  10     2696.07     2615.97    117.03 o 
   2   2  10     1363.65     1521.66     82.16 o 
   3   2  10        8.50        0.00     18.25 o 
   4   2  10      881.64      944.55     53.05 o 
   5   2  10     1588.26     1680.92    103.01 o 
 -13   3  10        0.16       48.77     35.28 o 
 -12   3  10       80.39      144.95     38.24 o 
 -11   3  10       26.66       55.41     33.14 o 
 -10   3  10       11.07       39.80     26.69 o 
  -9   3  10      176.91      188.81     36.16 o 
  -8   3  10        0.58        0.00     19.39 o 
  -7   3  10       44.06       46.73     18.53 o 
  -6   3  10      632.81      708.65     42.40 o 
  -5   3  10      296.18      398.30     27.16 o 
  -4   3  10       84.45      178.68     19.87 o 
  -3   3  10       96.81      211.58     25.44 o 
  -2   3  10      203.15      238.41     33.60 o 
  -1   3  10      835.53      794.63     41.54 o 
   0   3  10      179.30      185.80     33.52 o 
   1   3  10       83.76      101.44     30.68 o 
   2   3  10       24.05        0.00     24.46 o 
   3   3  10       23.78       10.61     18.77 o 
   4   3  10      212.11      240.74     58.67 o 
   5   3  10      215.55      296.85     56.13 o 
 -13   4  10     2008.85     2075.22    104.87 o 
 -12   4  10     3709.87     3816.92    141.41 o 
 -11   4  10     2264.80     2492.10    106.59 o 
 -10   4  10      967.47     1112.52     97.54 o 
  -9   4  10     2506.13     2351.76    188.73 o 
  -8   4  10       14.17       32.21     23.44 o 
  -7   4  10     1026.66     1085.07    139.36 o 
  -6   4  10     3847.26     3498.85    113.84 o 
  -5   4  10     4760.84     4767.60    142.66 o 
  -4   4  10     8367.75     8662.67    215.49 o 
  -3   4  10    16017.08    15922.87    402.23 o 
  -2   4  10    11993.12    11686.53    228.43 o 
  -1   4  10     7551.28     7590.47    162.18 o 
   0   4  10     6328.82     6247.12    138.97 o 
   1   4  10     1264.43     1316.05    100.75 o 
   2   4  10      193.03      222.43     39.74 o 
   3   4  10       10.71        0.00     22.41 o 
   4   4  10      434.93      445.41    100.93 o 
   5   4  10     1308.12     1179.77     91.35 o 
 -13   5  10        1.16       60.04     37.50 o 
 -12   5  10      109.76      226.27     43.69 o 
 -11   5  10       12.80       77.60     31.25 o 
 -10   5  10      271.04      193.67     37.61 o 
  -9   5  10      102.69       51.76     26.63 o 
  -8   5  10      168.57      128.82     58.30 o 
  -7   5  10       81.78       38.41     21.26 o 
  -6   5  10      964.25      739.22     57.04 o 
  -5   5  10      186.89      195.93     30.69 o 
  -4   5  10      131.53      218.16     32.82 o 
  -3   5  10      291.79      456.68     44.11 o 
  -2   5  10      205.96      264.04     28.10 o 
  -1   5  10      363.49      402.78     61.26 o 
   0   5  10      650.62      728.21     80.31 o 
   1   5  10      133.39      158.55     52.13 o 
   2   5  10       32.00       64.77     46.03 o 
   3   5  10        1.19        0.00     26.34 o 
   4   5  10      136.25      125.79     73.89 o 
   5   5  10      134.97      122.61     43.02 o 
 -13   6  10     2138.36     2307.52    112.25 o 
 -12   6  10     3981.49     3631.51    138.04 o 
 -11   6  10     3317.56     3424.62    128.14 o 
 -10   6  10     1039.97     1131.49     75.05 o 
  -9   6  10      573.78      431.00     49.05 o 
  -8   6  10      190.47      150.38     58.11 o 
  -7   6  10     1191.86     1118.71     75.91 o 
  -6   6  10     2517.20     2395.49     89.82 o 
  -5   6  10     4717.90     4492.81    133.26 o 
  -4   6  10     7209.30     7104.46    185.04 o 
  -3   6  10    18105.22    17640.58    655.41 o 
  -2   6  10    16087.43    16071.24    300.98 o 
  -1   6  10    10014.84    10025.08    245.66 o 
   0   6  10     9414.29     9668.09    358.08 o 
   1   6  10      454.16      398.96     70.94 o 
   2   6  10       27.40        2.89     36.85 o 
   3   6  10      110.06       71.02     35.77 o 
   4   6  10       70.58       80.23     35.81 o 
   5   6  10      642.52      728.06     59.58 o 
 -13   7  10       10.54       93.82     38.67 o 
 -12   7  10       25.46      147.68     40.45 o 
 -11   7  10       56.08       67.53     38.61 o 
 -10   7  10      554.57      606.39     73.33 o 
  -9   7  10      219.77      166.12     37.10 o 
  -8   7  10       19.94       19.41     32.39 o 
  -7   7  10      151.34      120.69     37.36 o 
  -6   7  10      426.30      446.52     61.25 o 
  -5   7  10        0.51       65.86     22.79 o 
  -4   7  10       99.84      184.35     52.26 o 
  -3   7  10       98.51      266.36     29.15 o 
  -2   7  10      153.36      278.84     41.32 o 
  -1   7  10       43.20      151.86     30.37 o 
   0   7  10      106.31      197.84     51.94 o 
   1   7  10       71.64       54.71     43.27 o 
   2   7  10       83.73       80.62     47.79 o 
   3   7  10       41.03       17.87     23.62 o 
   4   7  10       28.89       60.10     23.37 o 
 -13   8  10     1811.71     1879.07     84.91 o 
 -12   8  10     2736.89     2687.22     95.04 o 
 -11   8  10     1925.45     2240.68    120.06 o 
 -10   8  10     1186.81     1140.16     59.11 o 
  -9   8  10      609.42      576.80     70.25 o 
  -8   8  10      475.78      478.63     58.49 o 
  -7   8  10      910.50      949.17     64.02 o 
  -6   8  10     2179.27     2139.80    128.79 o 
  -5   8  10     8107.81     7611.34    196.22 o 
  -4   8  10    10472.62    10549.93    252.50 o 
  -3   8  10    11363.70    11454.89    228.05 o 
  -2   8  10     9719.69     9467.85    195.53 o 
  -1   8  10    10427.03     9922.50    357.96 o 
   0   8  10     9939.92     9217.64    741.25 o 
   1   8  10      962.91     1025.32    110.68 o 
   2   8  10       18.12       35.07     27.16 o 
   3   8  10        3.74        0.00     23.60 o 
   4   8  10       40.83       53.50     29.44 o 
 -12   9  10        1.48       52.72     27.99 o 
 -11   9  10        0.25       36.58     25.90 o 
 -10   9  10       44.55       67.49     25.61 o 
  -9   9  10      556.91      553.40     46.25 o 
  -8   9  10      628.52      523.86     50.66 o 
  -7   9  10       33.27       63.10     20.83 o 
  -6   9  10       49.24       58.41     20.29 o 
  -5   9  10      706.13      695.30     81.94 o 
  -4   9  10        0.25       79.81     20.28 o 
  -3   9  10      463.32      536.64     38.74 o 
  -2   9  10      120.05      173.97     31.96 o 
  -1   9  10       38.05      180.21     34.10 o 
   0   9  10      316.62      313.81     65.53 o 
   1   9  10     1095.97     1046.05     88.61 o 
   2   9  10       99.72       41.68     29.14 o 
   3   9  10       46.68       16.37     22.84 o 
   4   9  10       49.22       70.74     31.48 o 
 -12  10  10     1846.10     2119.97     84.36 o 
 -11  10  10     1269.50     1275.85     67.32 o 
 -10  10  10      832.67      864.48     54.05 o 
  -9  10  10      295.74      319.52     37.64 o 
  -8  10  10       86.69      108.57     25.45 o 
  -7  10  10      965.39      910.74    130.43 o 
  -6  10  10     1385.44     1376.79     54.52 o 
  -5  10  10     7112.71     7392.47    156.30 o 
  -4  10  10     8858.97     8934.63    160.81 o 
  -3  10  10     5882.90     6188.95    198.68 o 
  -2  10  10     8278.11     8441.65    349.72 o 
   0  10  10     2962.86     3034.34    200.42 o 
   1  10  10     1552.83     1582.76     89.36 o 
   2  10  10       36.18       23.97     28.99 o 
   3  10  10      123.19      132.31     32.06 o 
   4  10  10      108.93       97.57     35.33 o 
 -12  11  10        0.10       16.32     33.83 o 
 -11  11  10       11.59       30.79     28.23 o 
 -10  11  10        9.94       23.22     28.12 o 
  -9  11  10      247.55      356.43     38.15 o 
  -8  11  10      553.52      531.73     43.41 o 
  -7  11  10     1065.83      975.82     50.56 o 
  -6  11  10       16.84        4.57     15.52 o 
  -5  11  10      120.68      158.44     28.53 o 
  -4  11  10      409.66      367.08     39.34 o 
  -3  11  10       52.27       29.79     23.77 o 
  -2  11  10      827.47     1073.74    102.00 o 
  -1  11  10      390.12      466.60     81.63 o 
   0  11  10     1447.65     1241.56     74.34 o 
   1  11  10      831.80      879.79    132.88 o 
   2  11  10      329.11      261.46     94.27 o 
   3  11  10       19.09        5.98     23.47 o 
   4  11  10      105.65      111.97     34.16 o 
 -12  12  10     1287.97     1379.03     74.32 o 
 -11  12  10      864.09     1016.53     61.86 o 
 -10  12  10      591.65      600.85     48.64 o 
  -9  12  10        6.72       12.22     21.68 o 
  -8  12  10       29.11       10.35     19.54 o 
  -7  12  10      158.08      193.04     28.47 o 
  -6  12  10     1245.04     1299.13     95.34 o 
  -5  12  10     2320.32     2471.97     68.79 o 
  -4  12  10     8089.99     7965.47    275.07 o 
  -3  12  10     8691.42     9062.50    241.17 o 
  -2  12  10     3527.93     3879.58    193.44 o 
  -1  12  10     3022.54     3155.64    115.45 o 
   0  12  10     2741.26     2963.79    114.86 o 
   1  12  10      876.63      838.67    143.01 o 
   2  12  10      110.64      128.10     37.80 o 
   3  12  10        7.38       25.79     27.71 o 
   4  12  10      764.69      730.96     74.52 o 
 -12  13  10        0.25       43.74     28.97 o 
 -11  13  10       36.51       12.47     25.85 o 
 -10  13  10      124.21      130.02     29.98 o 
  -9  13  10      156.17      123.00     49.45 o 
  -8  13  10      397.92      392.27     38.54 o 
  -7  13  10     1402.29     1352.00     59.07 o 
  -6  13  10       87.95       86.02     20.49 o 
  -5  13  10        9.42       24.44     22.17 o 
  -4  13  10      254.53      300.99     41.13 o 
  -3  13  10      195.46      282.32     40.94 o 
  -2  13  10       19.34       33.02     26.42 o 
  -1  13  10       85.45      249.05     41.09 o 
   0  13  10      121.89      247.04     41.74 o 
   1  13  10      239.82      186.05    106.97 o 
   2  13  10      229.67      282.81     47.16 o 
   3  13  10      507.73      576.83     54.28 o 
 -11  14  10      427.28      547.62     50.39 o 
 -10  14  10      415.94      413.25     43.13 o 
  -9  14  10       90.09      111.66     27.74 o 
  -8  14  10        4.32        0.59     18.95 o 
  -7  14  10      357.60      394.53     41.81 o 
  -6  14  10      446.46      494.71     42.93 o 
  -5  14  10     1110.40     1072.28    107.24 o 
  -4  14  10     8087.75     8049.82    370.03 o 
  -3  14  10     7784.90     8078.40    215.94 o 
  -2  14  10     3263.51     3620.84    138.98 o 
  -1  14  10     5632.86     5691.69    176.78 o 
   0  14  10     4593.93     4615.87    154.13 o 
   1  14  10     1797.92     1764.16    101.31 o 
   2  14  10      184.09      152.08     42.89 o 
   3  14  10        0.30        0.00     22.99 o 
 -11  15  10       27.28       38.32     34.08 o 
 -10  15  10      122.29       98.32     29.48 o 
  -9  15  10      196.09      161.18     30.07 o 
  -8  15  10      935.92      820.82     51.84 o 
  -7  15  10      601.20      544.18     43.13 o 
  -6  15  10      343.02      390.95     41.38 o 
  -5  15  10        5.45        4.46     25.40 o 
  -4  15  10       77.13       56.91     71.63 o 
  -3  15  10      235.38      351.41     80.68 o 
  -2  15  10       12.60      112.43     35.00 o 
  -1  15  10        1.47       76.88     32.13 o 
   0  15  10       26.37      131.27     34.47 o 
   1  15  10       42.17       60.40     65.59 o 
   2  15  10      324.96      300.34     42.20 o 
   3  15  10      909.50      907.38     67.42 o 
 -11  16  10      604.20      688.91     74.65 o 
 -10  16  10      301.92      297.23     39.64 o 
  -9  16  10      499.74      418.90     42.82 o 
  -8  16  10       96.01       57.06     23.80 o 
  -7  16  10     1389.08     1395.18     80.38 o 
  -6  16  10      452.89      534.85     54.91 o 
  -5  16  10     3117.10     3212.66    117.68 o 
  -4  16  10     4029.55     4009.86    136.47 o 
  -3  16  10     8532.29     8286.80    634.03 o 
  -2  16  10     6710.93     6786.59    271.80 o 
  -1  16  10     3377.99     3469.20    129.79 o 
   0  16  10     4096.22     3912.18    143.10 o 
   1  16  10     1339.25     1521.12    101.94 o 
   2  16  10      241.08      153.25     33.51 o 
   3  16  10       29.97       38.72     29.20 o 
 -10  17  10      155.95      174.74     42.94 o 
  -9  17  10      253.10      279.94     38.41 o 
  -8  17  10      168.65      161.68     46.60 o 
  -7  17  10      132.20       98.98     34.57 o 
  -6  17  10     1112.97     1181.54     75.20 o 
  -5  17  10       75.55      106.13     34.08 o 
  -4  17  10        3.16       56.20     29.89 o 
  -3  17  10      301.39      386.55     51.30 o 
  -2  17  10      105.54      242.18     45.18 o 
  -1  17  10      287.93      264.16     44.49 o 
   0  17  10       32.10       44.60     32.24 o 
   1  17  10        3.08        7.55     44.02 o 
   2  17  10      210.72      176.68     54.79 o 
 -10  18  10      467.53      443.77    122.82 o 
  -9  18  10      406.07      381.09     53.52 o 
  -8  18  10       69.83       52.48     32.13 o 
  -7  18  10     1376.88     1291.62     80.19 o 
  -6  18  10      862.69      929.46     69.23 o 
  -5  18  10     1994.15     2025.01     94.47 o 
  -4  18  10     2673.43     2613.81    240.04 o 
  -3  18  10     8071.58     7926.88    222.52 o 
  -2  18  10     4692.38     5160.98    168.80 o 
  -1  18  10     2303.59     2505.00    111.73 o 
   0  18  10     2065.25     2106.82    106.06 o 
   1  18  10      527.03      537.03     64.52 o 
   2  18  10      223.92      201.42     39.27 o 
 -10  19  10      240.88      146.02     71.69 o 
  -9  19  10      107.35      151.81     59.74 o 
  -8  19  10       26.46       54.36     34.65 o 
  -7  19  10      118.55      105.11     52.26 o 
  -6  19  10      679.73      625.05     88.17 o 
  -5  19  10       20.25       38.89     30.14 o 
  -4  19  10        4.41       12.30     43.52 o 
  -3  19  10      142.49      228.94     91.12 o 
  -2  19  10       38.05       99.69     34.81 o 
  -1  19  10      284.20      329.46     51.05 o 
   0  19  10       41.81       53.04     38.09 o 
   1  19  10        8.57       38.07     34.58 o 
  -9  20  10      210.71      159.23     65.78 o 
  -8  20  10        1.12        3.27     45.28 o 
  -7  20  10      307.10      322.55     49.21 o 
  -6  20  10      739.42      759.66    106.97 o 
  -5  20  10     1283.55     1352.01     83.82 o 
  -4  20  10     1950.27     2111.52    100.78 o 
  -3  20  10     5154.00     5223.01    172.06 o 
  -2  20  10     3930.10     3756.50    142.87 o 
  -1  20  10     2419.19     2287.52    111.51 o 
   0  20  10     1591.20     1500.44     97.35 o 
   1  20  10      544.45      582.81     85.05 o 
  -9  21  10      270.34      229.29     74.58 o 
  -8  21  10      339.32      335.06     79.62 o 
  -7  21  10      355.75      575.92     94.08 o 
  -6  21  10      197.78      167.70     41.73 o 
  -5  21  10       16.27       21.42     36.47 o 
  -4  21  10       38.87       53.24     31.78 o 
  -3  21  10        0.09       45.21     35.90 o 
  -2  21  10       33.33      135.93     42.50 o 
  -1  21  10       15.68       60.25     37.53 o 
   0  21  10       46.83       80.66     39.78 o 
  -8  22  10       11.44        5.66     51.69 o 
  -7  22  10      268.75      207.03     71.57 o 
  -6  22  10      981.49      934.63    112.57 o 
  -5  22  10     1229.37     1291.86     85.50 o 
  -4  22  10     1503.50     1678.53    191.62 o 
  -3  22  10     2459.46     2543.16    232.05 o 
  -2  22  10     3246.37     3359.12    138.91 o 
  -1  22  10     2210.54     2104.49    109.17 o 
   0  22  10      803.19      857.31     81.99 o 
  -7  23  10      574.43      531.02     94.08 o 
  -6  23  10      314.45      241.61     70.69 o 
  -5  23  10       99.39      129.42     59.87 o 
  -4  23  10       31.14       23.83     35.74 o 
  -3  23  10       18.58       36.04     36.21 o 
  -2  23  10       28.50       26.19     37.69 o 
  -1  23  10       36.53       70.16     59.68 o 
  -6  24  10     1277.01     1455.97    139.99 o 
  -5  24  10     1048.87     1208.82    129.67 o 
  -4  24  10     1571.23     1595.45    145.77 o 
  -3  24  10     1266.19     1110.98     87.23 o 
 -13   1  11      402.93      436.94     59.85 o 
 -12   1  11      107.82       80.87     33.23 o 
 -11   1  11       69.03       59.28     30.18 o 
 -10   1  11     2051.66     1876.33     88.96 o 
  -9   1  11     1750.77     1794.31    112.07 o 
  -8   1  11     8152.66     7506.62    204.37 o 
  -7   1  11    14910.33    14063.52    328.49 o 
  -6   1  11     9421.59     9481.50    196.24 o 
  -5   1  11     4829.60     5123.58    123.35 o 
  -4   1  11     3274.96     3420.25     94.08 o 
  -3   1  11     3005.74     3254.82    129.42 o 
  -2   1  11      187.29      262.65     38.84 o 
  -1   1  11      147.44      175.60     34.28 o 
   0   1  11      181.19      141.61     34.35 o 
   1   1  11      153.88      179.55     38.12 o 
   2   1  11     1026.39      974.92    107.85 o 
   3   1  11     4464.76     4308.51    106.66 o 
   4   1  11     5521.91     5577.50    131.29 o 
 -13   2  11        1.69        0.00     26.92 o 
 -12   2  11       14.62        0.00     26.62 o 
 -11   2  11      168.02       61.22     31.71 o 
 -10   2  11      186.75      133.09     34.15 o 
  -9   2  11        0.58       63.20     27.09 o 
  -8   2  11      204.30      303.22     68.99 o 
  -7   2  11      283.94      496.69     51.18 o 
  -6   2  11      100.61      243.13     37.26 o 
  -5   2  11      888.07     1032.33     64.88 o 
  -4   2  11        6.21       45.60     25.72 o 
  -3   2  11       25.85       59.35     36.79 o 
  -2   2  11        1.00        6.61     20.21 o 
  -1   2  11       47.87       52.39     26.32 o 
   0   2  11      378.50      330.70     44.37 o 
   1   2  11      831.25      779.03     82.13 o 
   2   2  11        2.84       10.19     30.45 o 
   3   2  11       25.25       63.68     24.29 o 
   4   2  11        3.92      109.19     43.37 o 
 -13   3  11      707.83      650.57     68.68 o 
 -12   3  11       26.91       33.92     50.69 o 
 -11   3  11       84.07       99.00     34.76 o 
 -10   3  11      731.37      776.01     65.79 o 
  -9   3  11     4441.28     3959.70    134.15 o 
  -8   3  11     6213.92     6366.55    180.58 o 
  -7   3  11     8545.98     8319.67    217.05 o 
  -6   3  11    12707.75    12364.63    293.52 o 
  -5   3  11     8260.04     7958.76    206.59 o 
  -4   3  11     3562.35     3707.38    363.05 o 
  -3   3  11     2360.14     2216.69     88.86 o 
  -2   3  11     2750.55     2849.37    105.29 o 
  -1   3  11      319.79      316.32     94.65 o 
   0   3  11      713.25      789.77     65.09 o 
   1   3  11      408.77      374.53     99.24 o 
   2   3  11     2488.26     2521.28    137.09 o 
   3   3  11     3448.26     3449.06    109.57 o 
   4   3  11     4815.05     4513.16    165.89 o 
 -13   4  11       47.30       20.95     34.85 o 
 -12   4  11      236.28      162.20     61.13 o 
 -11   4  11      122.06       90.80     35.40 o 
 -10   4  11       86.54       86.33     31.28 o 
  -9   4  11      195.12      252.61     40.30 o 
  -8   4  11       38.39       65.83     26.50 o 
  -7   4  11      563.21      560.00     52.57 o 
  -6   4  11      101.86      276.51     75.91 o 
  -5   4  11       91.75      201.14     34.23 o 
  -4   4  11      353.14      402.94     84.90 o 
  -3   4  11      148.18      216.88     35.07 o 
  -2   4  11       27.68       73.82     38.93 o 
  -1   4  11       13.51       18.30     24.09 o 
   0   4  11      690.48      761.97     62.14 o 
   1   4  11       24.42        2.75     27.98 o 
   2   4  11        1.29       30.94     42.76 o 
   3   4  11       25.16       25.78     34.26 o 
   4   4  11        0.18       44.48     38.32 o 
 -13   5  11      596.77      625.06     89.80 o 
 -12   5  11       72.17        0.00     28.05 o 
 -11   5  11       97.25      131.96     36.69 o 
 -10   5  11      386.37      394.45     50.21 o 
  -9   5  11     3564.72     3640.16    259.35 o 
  -8   5  11     2582.12     2592.32    243.81 o 
  -7   5  11     5441.05     5698.32    165.21 o 
  -6   5  11    10094.12    10097.65    250.54 o 
  -5   5  11     7545.41     7519.50    199.10 o 
  -4   5  11     6214.64     5986.83    167.93 o 
  -3   5  11     4013.77     3700.05    122.35 o 
  -2   5  11     3756.81     3682.45    123.34 o 
  -1   5  11      139.62      193.56     41.38 o 
   0   5  11     2375.82     2180.58     94.31 o 
   1   5  11     1014.82      820.05    101.12 o 
   2   5  11     2972.31     3085.00    179.35 o 
   3   5  11     2975.34     2749.99    122.22 o 
   4   5  11     3101.03     3038.21    190.55 o 
 -13   6  11      102.86       96.69     39.55 o 
 -12   6  11      317.49      245.47     47.72 o 
 -11   6  11       20.54       29.82     33.46 o 
 -10   6  11       21.23        0.00     25.91 o 
  -9   6  11       44.84       60.18     28.04 o 
  -8   6  11        8.93       42.79     25.40 o 
  -7   6  11      253.15      310.41     40.88 o 
  -6   6  11       52.70      149.31     31.32 o 
  -5   6  11       51.68      146.18     30.90 o 
  -4   6  11       50.86      148.57     39.24 o 
  -3   6  11        0.77       38.04     24.09 o 
  -2   6  11      138.10      177.67     35.28 o 
  -1   6  11      388.02      360.97     74.33 o 
   0   6  11        0.98       30.06     36.85 o 
   1   6  11       43.07      176.34     57.60 o 
   2   6  11      112.25       96.97     58.61 o 
   3   6  11       53.57      122.74     39.56 o 
   4   6  11       10.60       68.99     39.84 o 
 -13   7  11      339.59      308.35     59.87 o 
 -12   7  11       78.33       39.34     33.43 o 
 -11   7  11       11.73        0.00     29.05 o 
 -10   7  11       23.56       11.62     25.71 o 
  -9   7  11     2577.95     2438.73    101.07 o 
  -8   7  11     4753.15     4644.86    146.07 o 
  -7   7  11     5489.87     5728.16    166.39 o 
  -6   7  11     6345.68     6434.38    178.70 o 
  -5   7  11     7554.51     7435.22    197.78 o 
  -4   7  11     8133.77     8236.14    339.47 o 
  -3   7  11     2800.43     2666.28    100.09 o 
  -2   7  11      488.64      501.28     87.41 o 
  -1   7  11        2.12       53.58     35.59 o 
   0   7  11     1857.67     1850.65    130.55 o 
   1   7  11     2388.00     2372.62    153.32 o 
   2   7  11     2482.50     2342.43    160.87 o 
   3   7  11     2763.94     2839.58    241.42 o 
 -12   8  11       16.28       29.28     32.10 o 
 -11   8  11       85.36       44.49     56.35 o 
 -10   8  11      141.50      140.50     34.93 o 
  -9   8  11      123.22      166.04     35.77 o 
  -8   8  11        3.79       92.83     29.64 o 
  -7   8  11       13.58       68.89     26.62 o 
  -6   8  11      348.43      380.80     54.90 o 
  -5   8  11      294.26      439.61    107.22 o 
  -4   8  11       50.82      113.90     29.89 o 
  -3   8  11      257.64      314.71     40.66 o 
  -2   8  11      111.32       71.85     27.12 o 
  -1   8  11      628.81      690.25     90.05 o 
   0   8  11     2516.34     2382.55    149.80 o 
   1   8  11      326.87      296.70     64.90 o 
   2   8  11       85.73       95.09     55.09 o 
   3   8  11       47.93       39.54     34.67 o 
 -12   9  11        1.61        1.40     29.75 o 
 -11   9  11       87.93       67.31     37.42 o 
 -10   9  11      382.70      325.18     46.72 o 
  -9   9  11     2438.41     2251.60     99.42 o 
  -8   9  11     6520.56     6638.02    303.18 o 
  -7   9  11     4387.91     4440.43    276.14 o 
  -6   9  11     3817.56     3816.96    225.70 o 
  -5   9  11     9651.71     9225.18    291.04 o 
  -4   9  11     5750.62     5613.01    310.16 o 
  -3   9  11     1654.09     1792.77    229.85 o 
  -2   9  11     1175.05      901.81     96.34 o 
  -1   9  11       45.68       24.02     34.34 o 
   0   9  11      781.70      778.04     99.24 o 
   1   9  11     2040.77     1837.19    147.79 o 
   2   9  11     2823.51     2755.85    175.33 o 
   3   9  11     2821.17     2902.59    131.48 o 
 -12  10  11       21.78        1.38     31.45 o 
 -11  10  11       88.82      144.05     39.35 o 
 -10  10  11      246.43      189.40     54.15 o 
  -9  10  11      136.71      129.45     40.00 o 
  -8  10  11        9.83      135.22     34.13 o 
  -7  10  11       81.19      125.10     31.50 o 
  -6  10  11      115.42       83.14     28.84 o 
  -5  10  11      173.29      239.21     37.57 o 
  -4  10  11      116.96      177.11     34.14 o 
  -3  10  11      268.88      444.61     71.31 o 
  -2  10  11      165.70      115.84     44.27 o 
  -1  10  11     1122.73     1015.38    105.15 o 
   0  10  11     1727.97     1548.04    132.32 o 
   1  10  11      253.37      213.06     65.40 o 
   2  10  11       27.69       88.17     57.10 o 
   3  10  11       26.02       78.21     37.28 o 
 -12  11  11        0.40        0.00     30.31 o 
 -11  11  11      145.23      127.44     40.19 o 
 -10  11  11     1144.37     1127.80    165.39 o 
  -9  11  11     2573.91     2413.23    102.39 o 
  -8  11  11     3848.41     3646.91    170.11 o 
  -7  11  11     4494.81     4135.75    134.42 o 
  -6  11  11     5881.93     6096.66    173.61 o 
  -5  11  11     6948.96     6908.33    187.64 o 
  -4  11  11     4371.05     4383.88    204.01 o 
  -3  11  11     3613.91     3522.07    178.98 o 
  -2  11  11     1669.90     1288.94    113.57 o 
  -1  11  11      491.78      508.88     79.99 o 
   0  11  11        4.97        0.00     33.08 o 
   1  11  11     1805.45     1613.19    142.88 o 
   2  11  11     2268.81     2311.99    166.15 o 
   3  11  11     2477.10     2545.98    123.57 o 
 -12  12  11      201.97      244.19     51.69 o 
 -11  12  11       80.63       77.70     34.19 o 
 -10  12  11      154.15      129.88     46.47 o 
  -9  12  11       66.15       63.84     31.10 o 
  -8  12  11       55.46      103.02     31.13 o 
  -7  12  11      240.06      343.75     43.87 o 
  -6  12  11      104.54      176.71     35.96 o 
  -5  12  11        6.27      159.23     48.30 o 
  -4  12  11        6.12       75.72     40.00 o 
  -3  12  11       97.68      222.62     55.59 o 
  -2  12  11      506.03      601.46     84.65 o 
  -1  12  11      585.19      672.64     92.19 o 
   0  12  11       48.10       25.53     39.49 o 
   1  12  11      132.92      163.38     60.12 o 
   2  12  11      235.81      223.63     71.44 o 
   3  12  11       38.48       88.47     43.12 o 
 -11  13  11       85.32       58.61     29.50 o 
 -10  13  11      551.97      508.05     57.30 o 
  -9  13  11     3464.35     3274.47    132.71 o 
  -8  13  11     2811.54     2909.06    111.62 o 
  -7  13  11     5704.97     5823.58    170.18 o 
  -6  13  11     5904.27     5638.36    240.23 o 
  -5  13  11     4239.25     3976.75    191.05 o 
  -4  13  11     5985.30     5904.25    250.67 o 
  -3  13  11      660.57      615.29     84.27 o 
  -2  13  11      749.57      802.07     97.60 o 
  -1  13  11      897.01      826.43     66.16 o 
   0  13  11        4.02       12.53     27.34 o 
   1  13  11      828.83      777.57     70.03 o 
   2  13  11     1710.67     1689.74     99.92 o 
 -11  14  11       96.95       20.54     28.81 o 
 -10  14  11       25.25       38.25     26.83 o 
  -9  14  11      101.99      180.34     31.58 o 
  -8  14  11      196.28      233.09     33.83 o 
  -7  14  11      196.94      272.82     34.05 o 
  -6  14  11       17.72       45.60     33.77 o 
  -5  14  11      262.85      313.81     43.73 o 
  -4  14  11       62.67       79.16     51.25 o 
  -3  14  11        2.67        0.00     28.80 o 
  -2  14  11       88.64      155.93     56.22 o 
  -1  14  11      121.21      134.79     36.37 o 
   0  14  11       63.83       78.89     37.36 o 
   1  14  11      129.72       77.52     36.41 o 
   2  14  11      231.82      264.99     41.12 o 
 -11  15  11       68.15        1.52     43.17 o 
 -10  15  11      365.94      432.35     45.39 o 
  -9  15  11     3844.36     3677.40    130.20 o 
  -8  15  11     3394.44     3163.56     97.25 o 
  -7  15  11     2515.81     2611.51    258.91 o 
  -6  15  11     2943.41     3140.89    117.92 o 
  -5  15  11     3778.48     3949.54    136.29 o 
  -4  15  11     3858.89     4165.79    141.88 o 
  -3  15  11       96.87      117.88     35.85 o 
  -2  15  11      295.18      317.92     47.98 o 
  -1  15  11      126.86       57.77     32.31 o 
   0  15  11        1.30        0.00     26.49 o 
   1  15  11      397.82      485.59    184.01 o 
   2  15  11     1848.10     1837.37    127.43 o 
 -10  16  11        3.40        4.61     27.62 o 
  -9  16  11       14.29       45.74     26.35 o 
  -8  16  11      152.01      148.53     39.01 o 
  -7  16  11       54.74       85.11     34.61 o 
  -6  16  11        0.12       43.05     30.33 o 
  -5  16  11       33.57       95.96     32.81 o 
  -4  16  11        2.43       48.83     30.81 o 
  -3  16  11      229.40      324.25     46.71 o 
  -2  16  11      512.85      570.59     60.83 o 
  -1  16  11      171.27      188.59     43.20 o 
   0  16  11       10.72       37.32     52.07 o 
   1  16  11       85.13      112.76     41.11 o 
 -10  17  11      367.58      351.90     56.32 o 
  -9  17  11     2393.67     2351.59    108.13 o 
  -8  17  11     1807.62     1841.21     93.14 o 
  -7  17  11     1409.37     1485.71     86.58 o 
  -6  17  11     2330.85     2332.86    103.74 o 
  -5  17  11     2696.82     2792.06    115.03 o 
  -4  17  11     2437.56     2430.76    193.06 o 
  -3  17  11      174.53      327.38     49.92 o 
  -2  17  11      917.33      969.47    108.54 o 
  -1  17  11      240.21      167.34    104.20 o 
   0  17  11      147.22      179.46    123.45 o 
   1  17  11      533.35      458.49    132.38 o 
 -10  18  11       10.83       34.46     56.72 o 
  -9  18  11        2.94      108.36     38.11 o 
  -8  18  11      324.95      295.18     48.16 o 
  -7  18  11      362.10      361.99     50.29 o 
  -6  18  11       56.04        0.00     38.55 o 
  -5  18  11       27.55       29.31     31.88 o 
  -4  18  11        1.91       75.42     34.95 o 
  -3  18  11      797.41      706.37     67.81 o 
  -2  18  11     1043.63     1050.55     78.90 o 
  -1  18  11      464.45      560.68     63.68 o 
   0  18  11        8.69        0.00     61.50 o 
   1  18  11       97.01      130.31     43.64 o 
  -9  19  11     1516.17     1511.75     92.85 o 
  -8  19  11     1284.24     1259.85     84.60 o 
  -7  19  11     1824.66     1732.62     95.87 o 
  -6  19  11     2439.03     2417.99    149.86 o 
  -5  19  11     2461.77     2489.61    111.39 o 
  -4  19  11     2830.16     2836.85    120.33 o 
  -3  19  11      933.98     1082.21    103.83 o 
  -2  19  11     1025.21      869.36     84.77 o 
  -1  19  11        9.48       40.53     35.49 o 
   0  19  11      106.05       87.52     39.27 o 
  -8  20  11      354.77      392.14     55.55 o 
  -7  20  11      233.61      247.17     48.14 o 
  -6  20  11        6.77       82.74     37.96 o 
  -5  20  11       67.59       74.31     35.36 o 
  -4  20  11       50.99       35.19     38.36 o 
  -3  20  11      694.92      739.63    160.05 o 
  -2  20  11      823.01      837.21     76.50 o 
  -1  20  11      572.82      601.59     69.11 o 
  -8  21  11     1317.32     1309.69    130.18 o 
  -7  21  11     2427.42     2550.43    116.49 o 
  -6  21  11     3048.13     3276.90    131.80 o 
  -5  21  11     2479.08     2644.09    117.81 o 
  -4  21  11     2246.15     2236.79    108.99 o 
  -3  21  11     1417.92     1557.42    181.43 o 
  -2  21  11      444.41      561.33    159.04 o 
  -1  21  11       44.98       20.23     45.59 o 
  -7  22  11      104.01      101.75     65.03 o 
  -6  22  11       64.49       59.73     48.74 o 
  -5  22  11       48.01       61.88     38.65 o 
  -4  22  11      399.03      443.78     62.13 o 
  -3  22  11      583.43      590.83     93.58 o 
  -2  22  11      330.31      343.91     72.82 o 
  -5  23  11     2193.76     2457.37    117.96 o 
  -4  23  11     1242.16     1244.08     91.02 o 
 -13   0  12     1294.54     1580.23    145.02 o 
 -12   0  12     2069.57     1698.09    140.87 o 
 -11   0  12     4161.30     4126.29    209.16 o 
 -10   0  12     3684.00     3908.07    197.72 o 
  -9   0  12     1151.08     1081.16    105.40 o 
  -8   0  12     6240.17     6198.56    258.47 o 
  -7   0  12     8691.24     8682.61    323.62 o 
  -6   0  12     3287.25     3129.78    162.12 o 
  -5   0  12      930.77      927.34     93.45 o 
  -4   0  12      142.02       75.72     38.24 o 
  -3   0  12     1374.33     1451.82    104.90 o 
  -2   0  12     8217.17     8039.27    308.78 o 
  -1   0  12     4439.86     4225.28    201.11 o 
   0   0  12     3708.69     3760.79    190.17 o 
   1   0  12     3275.75     3705.70    196.96 o 
   2   0  12     2755.18     2745.29    167.28 o 
   3   0  12     4586.04     4952.42    173.02 o 
 -13   1  12       26.11       17.93     43.90 o 
 -12   1  12       37.06       62.35     33.47 o 
 -11   1  12        0.27       90.48     33.72 o 
 -10   1  12        0.00      127.81     34.70 o 
  -9   1  12       10.73        6.53     28.87 o 
  -8   1  12        0.82       76.40     28.89 o 
  -7   1  12       26.75      153.26     33.93 o 
  -6   1  12       15.58       47.12     25.84 o 
  -5   1  12       80.80      131.60     74.84 o 
  -4   1  12      157.16      165.05     50.06 o 
  -3   1  12      234.09      226.96     36.66 o 
  -2   1  12        2.64      119.83     37.67 o 
  -1   1  12      421.08      430.22    102.25 o 
   0   1  12       49.09      102.11     43.90 o 
   1   1  12        5.74       61.54     34.12 o 
   2   1  12       32.25       94.53     38.12 o 
   3   1  12        2.77       63.51     26.29 o 
 -13   2  12      898.76      953.43     83.35 o 
 -12   2  12     1683.33     1561.49     96.76 o 
 -11   2  12     3082.47     2785.73    117.57 o 
 -10   2  12     3635.36     3551.67    132.39 o 
  -9   2  12     2824.80     2983.33    167.15 o 
  -8   2  12     5522.35     5658.91    200.11 o 
  -7   2  12     6316.64     5884.54    173.65 o 
  -6   2  12     2798.99     2551.19    101.21 o 
  -5   2  12      404.19      373.67     45.99 o 
  -4   2  12      152.96      116.16     29.75 o 
  -3   2  12     1102.47     1062.76     68.75 o 
  -2   2  12     6329.17     6044.09    177.90 o 
  -1   2  12     6213.04     6259.38    204.76 o 
   0   2  12     3750.24     3582.93    146.21 o 
   1   2  12     3714.30     3730.01    140.68 o 
   2   2  12     2934.73     3156.01    257.71 o 
   3   2  12     4090.54     4210.78    215.64 o 
 -13   3  12      103.07       62.77     39.34 o 
 -12   3  12        0.03       31.40     34.60 o 
 -11   3  12        1.44       25.94     28.55 o 
 -10   3  12       58.83      135.95     51.94 o 
  -9   3  12       92.20       86.03     31.21 o 
  -8   3  12      289.01      339.30     46.96 o 
  -7   3  12      198.92      232.01     37.84 o 
  -6   3  12        8.45        0.37     45.34 o 
  -5   3  12      443.03      462.45    143.38 o 
  -4   3  12      851.93      888.36     63.67 o 
  -3   3  12      483.56      484.99     60.43 o 
  -2   3  12      492.47      518.08     56.85 o 
  -1   3  12      408.56      661.20    164.51 o 
   0   3  12        0.50       55.21     31.65 o 
   1   3  12        4.30       84.59     37.86 o 
   2   3  12        0.95        0.00     45.28 o 
   3   3  12       40.82       72.17     75.72 o 
 -13   4  12      776.53      700.80     75.26 o 
 -12   4  12      795.74      859.99     77.01 o 
 -11   4  12     2085.98     2035.06    270.54 o 
 -10   4  12     3520.39     3241.14    280.92 o 
  -9   4  12     4053.50     4033.99    138.92 o 
  -8   4  12     5531.47     5512.45    390.97 o 
  -7   4  12     3731.07     3591.23    125.02 o 
  -6   4  12     1852.15     1728.66     82.48 o 
  -5   4  12       74.12       74.50     27.63 o 
  -4   4  12      748.36      685.48    133.20 o 
  -3   4  12      135.52      165.51     32.94 o 
  -2   4  12     4628.53     4539.51    300.54 o 
  -1   4  12    11467.12    11693.78    554.23 o 
   0   4  12     3565.04     3707.90    239.16 o 
   1   4  12     4173.04     4670.02    233.69 o 
   2   4  12     4346.81     4023.16    217.21 o 
   3   4  12     2692.07     2702.60    126.34 o 
 -12   5  12       93.12       23.43     33.03 o 
 -11   5  12       29.66       89.02     33.95 o 
 -10   5  12       53.64      108.62     37.66 o 
  -9   5  12       87.31      198.56     39.72 o 
  -8   5  12      906.98      994.13     93.64 o 
  -7   5  12      138.78      168.40     35.45 o 
  -6   5  12      345.59      357.93    117.98 o 
  -5   5  12      674.70      595.19     57.23 o 
  -4   5  12      212.23      162.45     33.66 o 
  -3   5  12       25.29       54.16     25.67 o 
  -2   5  12       85.80      174.50     52.64 o 
  -1   5  12       20.43      161.83     75.78 o 
   0   5  12      392.89      369.15     74.46 o 
   1   5  12       94.68      139.61     58.36 o 
   2   5  12       10.32       81.00     53.71 o 
 -12   6  12      300.04      328.52     52.49 o 
 -11   6  12     1552.66     1650.63     96.43 o 
 -10   6  12     4505.15     4344.88    238.85 o 
  -9   6  12     4545.01     4666.88    153.56 o 
  -8   6  12     4877.76     4337.26    143.33 o 
  -7   6  12     2469.63     2422.23     99.51 o 
  -6   6  12     1110.81     1237.55    140.05 o 
  -5   6  12      154.19      106.01     30.85 o 
  -4   6  12        7.32        5.45     33.08 o 
  -3   6  12      347.91      477.56     51.30 o 
  -2   6  12     3742.11     3706.13    129.21 o 
  -1   6  12     4996.24     4874.24    214.95 o 
   0   6  12     3929.70     3844.18    202.50 o 
   1   6  12     5980.76     5912.80    274.57 o 
   2   6  12     4402.78     3888.20    216.21 o 
 -12   7  12       10.40       40.63     34.17 o 
 -11   7  12       71.86      120.17     51.32 o 
 -10   7  12       44.57       64.30     36.03 o 
  -9   7  12      129.74      254.27     41.51 o 
  -8   7  12      477.27      404.69     48.34 o 
  -7   7  12      163.68      192.65     37.59 o 
  -6   7  12      592.77      364.10     95.02 o 
  -5   7  12       10.38        4.70     21.71 o 
  -4   7  12      123.99      128.60     32.01 o 
  -3   7  12      194.20      135.75     33.20 o 
  -2   7  12        8.64       39.39     25.71 o 
  -1   7  12      156.94      151.06     52.07 o 
   0   7  12      385.99      513.66     87.29 o 
   1   7  12      119.61      174.95     63.39 o 
   2   7  12        2.60      151.94     67.42 o 
 -12   8  12      729.96      789.77    101.25 o 
 -11   8  12     1556.30     1704.26    139.17 o 
 -10   8  12     3320.27     3150.33    123.97 o 
  -9   8  12     4439.92     4657.00    333.62 o 
  -8   8  12     4023.29     4037.44    137.72 o 
  -7   8  12     1616.66     1620.85     80.79 o 
  -6   8  12     1133.55     1098.51     71.25 o 
  -5   8  12      307.56      220.85     38.22 o 
  -4   8  12       88.60       45.54     27.08 o 
  -3   8  12      206.40      249.05     39.46 o 
  -2   8  12      677.77      859.54     99.87 o 
  -1   8  12     1956.30     2044.47    139.61 o 
   0   8  12     3620.66     3204.49    185.64 o 
   1   8  12     5891.17     5692.44    270.42 o 
   2   8  12     4205.95     4097.36    226.27 o 
 -12   9  12      100.50      103.41     41.21 o 
 -11   9  12      223.20      253.15     47.95 o 
 -10   9  12      226.56      223.04     42.51 o 
  -9   9  12        3.91       90.08     34.00 o 
  -8   9  12      145.78      227.73     40.08 o 
  -7   9  12      225.66      302.25     45.47 o 
  -6   9  12       22.20       52.66     27.16 o 
  -5   9  12       96.12       63.75     26.87 o 
  -4   9  12        2.39        0.00     20.63 o 
  -3   9  12       16.18       29.31     36.73 o 
  -2   9  12       34.13        0.00     32.20 o 
  -1   9  12      877.85      830.37    102.88 o 
   0   9  12       60.61       16.73     45.40 o 
   1   9  12       39.02       72.45     49.68 o 
   2   9  12       28.41      116.59     61.63 o 
 -12  10  12     1202.51     1069.21     85.56 o 
 -11  10  12     2203.96     2377.11    110.16 o 
 -10  10  12     2831.86     2817.66    139.80 o 
  -9  10  12     3840.03     3839.17    136.73 o 
  -8  10  12     2494.76     2334.99    124.39 o 
  -7  10  12     1539.27     1543.62     82.11 o 
  -6  10  12     2804.30     2591.88    218.91 o 
  -5  10  12      367.81      435.63     49.53 o 
  -4  10  12      221.32      190.05     52.20 o 
  -3  10  12      633.44      582.71     84.90 o 
  -2  10  12     1464.29     1507.03    127.66 o 
  -1  10  12     2364.85     2445.06    156.59 o 
   0  10  12     3397.86     2862.26    179.10 o 
   1  10  12     4389.60     4436.08    235.32 o 
   2  10  12     3273.69     3258.20    204.38 o 
 -11  11  12       42.26       36.03     34.45 o 
 -10  11  12      101.78       96.28     44.65 o 
  -9  11  12        8.26      118.75     43.71 o 
  -8  11  12       15.65       56.09     53.20 o 
  -7  11  12       95.33       93.54     31.34 o 
  -6  11  12      149.23      198.17     82.45 o 
  -5  11  12      128.61      104.27     44.78 o 
  -4  11  12        4.95       25.66     36.98 o 
  -3  11  12       21.32       58.61     39.12 o 
  -2  11  12      525.34      420.97     75.46 o 
  -1  11  12     1034.21      830.87    104.77 o 
   0  11  12       45.82      114.08     52.20 o 
   1  11  12        2.84       55.97     51.06 o 
   2  11  12      124.20      231.93     77.73 o 
 -11  12  12     1654.39     2008.92    102.23 o 
 -10  12  12     3407.17     3453.15    132.51 o 
  -9  12  12     4071.55     3963.96    268.09 o 
  -8  12  12     2226.01     2046.62     93.30 o 
  -7  12  12     2699.77     2527.53    148.41 o 
  -6  12  12     1934.92     1891.53    128.67 o 
  -5  12  12      432.26      367.77     68.04 o 
  -4  12  12      266.15      185.27     53.08 o 
  -3  12  12     2994.82     2774.47    163.00 o 
  -2  12  12     2195.21     2205.59    147.16 o 
  -1  12  12     2728.19     2452.86    160.99 o 
   0  12  12     3549.31     2944.01    183.38 o 
   1  12  12     3424.27     3204.62    200.61 o 
 -11  13  12        1.44       21.56     35.91 o 
 -10  13  12       20.15       96.48     36.78 o 
  -9  13  12      128.48      207.29     40.82 o 
  -8  13  12      105.67      207.24    101.75 o 
  -7  13  12      222.58      235.26     40.31 o 
  -6  13  12      513.02      492.16     76.85 o 
  -5  13  12        9.99        9.68     29.93 o 
  -4  13  12       62.29      161.12     51.94 o 
  -3  13  12      594.51      609.50     89.30 o 
  -2  13  12      840.83      918.53    110.05 o 
  -1  13  12      351.65      343.37     73.83 o 
   0  13  12       22.72       84.65     54.96 o 
   1  13  12        2.73       85.02     60.25 o 
 -11  14  12     1630.78     1807.43    152.75 o 
 -10  14  12     3380.21     3287.33    130.44 o 
  -9  14  12     2778.86     2773.40    114.70 o 
  -8  14  12     1728.11     1674.03     93.89 o 
  -7  14  12     1575.94     1626.65    119.74 o 
  -6  14  12      792.22      696.54     92.82 o 
  -5  14  12      697.98      665.73     91.69 o 
  -4  14  12       77.18       64.65     43.27 o 
  -3  14  12     1422.21     1487.79    131.43 o 
  -2  14  12     1568.94     1452.95    133.07 o 
  -1  14  12     2033.62     2019.19    147.16 o 
   0  14  12     2988.24     2812.95    181.24 o 
   1  14  12     4283.95     4449.41    242.49 o 
 -10  15  12      163.10      237.34     48.51 o 
  -9  15  12        1.82       12.16     30.78 o 
  -8  15  12      155.83      175.46     61.88 o 
  -7  15  12      438.05      508.13     83.64 o 
  -6  15  12      334.71      333.68     68.30 o 
  -5  15  12      366.06      383.99     75.46 o 
  -4  15  12      128.59      158.60     56.35 o 
  -3  15  12      823.30     1058.14    115.21 o 
  -2  15  12      336.59       95.97     51.57 o 
  -1  15  12        2.99      143.13     60.50 o 
   0  15  12       36.65       81.75     52.83 o 
 -10  16  12     3147.31     2903.63    122.14 o 
  -9  16  12     1208.88     1578.72    133.70 o 
  -8  16  12     1956.75     2074.40    139.61 o 
  -7  16  12     1490.01     1565.02    132.06 o 
  -6  16  12      649.88      655.54     91.94 o 
  -5  16  12       20.42       21.63     44.78 o 
  -4  16  12       44.46      125.65     54.21 o 
  -3  16  12        7.19        0.00     34.08 o 
  -2  16  12     1110.31     1085.94    120.37 o 
  -1  16  12     2399.97     2412.11    165.27 o 
   0  16  12     3391.10     3424.85    209.54 o 
  -9  17  12       62.72       86.03     51.32 o 
  -8  17  12        0.38        0.00     45.40 o 
  -7  17  12      447.62      521.59     82.38 o 
  -6  17  12      237.02      177.97     58.99 o 
  -5  17  12      569.72      695.03     98.73 o 
  -4  17  12      555.35      536.30     86.66 o 
  -3  17  12      275.16      321.86     74.46 o 
  -2  17  12      223.62      224.38     68.80 o 
  -1  17  12       17.27       63.39     55.09 o 
  -9  18  12     1047.20     1540.87    134.58 o 
  -8  18  12     1807.31     1782.73    140.49 o 
  -7  18  12     1495.01     1615.20    135.08 o 
  -6  18  12      729.40      828.10    103.51 o 
  -5  18  12       18.99       64.65     49.81 o 
  -4  18  12      276.47      199.23     59.74 o 
  -3  18  12        6.23        0.00     40.50 o 
  -2  18  12      973.59      951.49    118.61 o 
  -1  18  12     2055.29     2089.24    168.66 o 
  -8  19  12        8.20       66.72     37.24 o 
  -7  19  12      117.39      166.09     51.32 o 
  -6  19  12       88.91       89.51     37.50 o 
  -5  19  12      610.60      612.70     96.22 o 
  -4  19  12      655.76      751.69     71.17 o 
  -3  19  12      185.43      176.25     44.33 o 
  -2  19  12      303.34      309.54     54.80 o 
  -7  20  12      961.31     1133.26    228.16 o 
  -6  20  12      695.47      650.56    111.88 o 
  -5  20  12        1.05       25.81     33.26 o 
  -4  20  12      156.61      184.36     46.22 o 
  -3  20  12       34.92       42.37     38.38 o 
  -6  21  12       48.73       60.25     58.93 o 
  -5  21  12      270.45      312.01     54.91 o 
  -4  21  12      297.64      171.48     55.09 o 
 -12   1  13     1689.21     1615.20    100.22 o 
 -11   1  13     1513.00     1478.01     93.22 o 
 -10   1  13      318.72      414.98     55.78 o 
  -9   1  13       13.00        0.00     22.78 o 
  -8   1  13       28.99        5.41     23.65 o 
  -7   1  13      299.78      230.06     62.76 o 
  -6   1  13     1252.35     1274.69     78.96 o 
  -5   1  13     1921.64     2099.94    106.22 o 
  -4   1  13     2304.48     2514.58    104.98 o 
  -3   1  13    12740.41    11905.38    298.45 o 
  -2   1  13     9990.81     9389.25    329.47 o 
  -1   1  13     4290.34     4211.44    149.65 o 
   0   1  13     2627.62     2628.28    114.77 o 
   1   1  13     1057.74     1156.46     86.95 o 
 -12   2  13        4.77       96.84     37.78 o 
 -11   2  13       10.41       78.57     36.63 o 
 -10   2  13       24.35        5.76     28.81 o 
  -9   2  13      114.23       72.54     31.26 o 
  -8   2  13       46.47        4.10     25.64 o 
  -7   2  13       55.68       29.13     51.25 o 
  -6   2  13       27.03       63.70     28.42 o 
  -5   2  13      305.88      290.48     42.15 o 
  -4   2  13      679.36      656.16     60.55 o 
  -3   2  13      717.89      831.16     67.68 o 
  -2   2  13       58.76      217.39     42.05 o 
  -1   2  13       30.90      113.31     35.61 o 
   0   2  13      133.24      188.38     44.40 o 
   1   2  13       40.45       67.85     35.69 o 
 -12   3  13     3288.87     3065.74    130.34 o 
 -11   3  13     1389.52     1217.44     87.69 o 
 -10   3  13      551.09      543.07     75.65 o 
  -9   3  13      361.80      484.90     57.49 o 
  -8   3  13       30.59       32.59     55.53 o 
  -7   3  13      247.79      276.60     44.34 o 
  -6   3  13      551.20      685.32     78.86 o 
  -5   3  13     2062.51     2053.07    101.88 o 
  -4   3  13     4465.89     4357.25    145.23 o 
  -3   3  13     8248.83     8014.88    222.83 o 
  -2   3  13     6609.78     6906.18    202.11 o 
  -1   3  13     4969.83     4718.88    159.47 o 
   0   3  13     3053.42     2886.17    120.19 o 
   1   3  13     1383.16     1468.04    139.36 o 
 -12   4  13      327.98      520.63     64.82 o 
 -11   4  13       90.78      170.78     44.96 o 
 -10   4  13       39.87        0.00     25.39 o 
  -9   4  13      628.11      531.92     59.22 o 
  -8   4  13      132.41      128.65     35.09 o 
  -7   4  13       23.08       23.47     33.08 o 
  -6   4  13      554.97      456.13     52.33 o 
  -5   4  13      775.71      852.01     67.42 o 
  -4   4  13       63.79      104.65     32.80 o 
  -3   4  13     2378.63     2138.47     97.87 o 
  -2   4  13       26.07      157.72     38.84 o 
  -1   4  13      112.18      175.48     39.20 o 
   0   4  13        4.53      117.85     55.47 o 
   1   4  13       26.80       57.10     53.08 o 
 -12   5  13     3909.85     3601.21    143.54 o 
 -11   5  13     1805.80     1652.80     98.62 o 
 -10   5  13      627.08      674.90    118.42 o 
  -9   5  13      798.99      809.02     70.10 o 
  -8   5  13       99.13       45.05     81.56 o 
  -7   5  13      268.53      237.67     40.05 o 
  -6   5  13     1853.57     1785.23     88.17 o 
  -5   5  13     2744.02     2982.29    253.56 o 
  -4   5  13     3607.42     3950.92    138.17 o 
  -3   5  13     6451.03     6831.13    198.33 o 
  -2   5  13     4127.19     4406.56    150.50 o 
  -1   5  13     3965.72     3870.97    206.27 o 
   0   5  13     3633.48     3782.80    208.28 o 
   1   5  13     1563.79     1253.47    134.33 o 
 -12   6  13      276.22      350.06     55.44 o 
 -11   6  13       69.50      171.97     44.77 o 
 -10   6  13       16.57       18.59     30.09 o 
  -9   6  13      489.41      440.92     55.59 o 
  -8   6  13       43.01       55.92     30.14 o 
  -7   6  13      157.10      173.17     37.75 o 
  -6   6  13      695.56      576.78    121.18 o 
  -5   6  13      219.69      318.59     45.81 o 
  -4   6  13      108.49      168.10     35.84 o 
  -3   6  13      536.34      574.58     58.88 o 
  -2   6  13        0.44       40.18     30.30 o 
  -1   6  13        0.56      115.84     54.21 o 
   0   6  13        5.69      106.91     54.84 o 
   1   6  13       95.60       93.45     59.99 o 
 -12   7  13     2173.71     2320.54    136.84 o 
 -11   7  13     2033.27     2016.11    167.15 o 
 -10   7  13     1701.60     1887.09     97.69 o 
  -9   7  13      652.21      457.77     54.58 o 
  -8   7  13       21.37       15.72     24.94 o 
  -7   7  13      393.34      416.30     50.77 o 
  -6   7  13     2757.40     2686.30    231.74 o 
  -5   7  13     3304.29     3236.79    120.75 o 
  -4   7  13     4168.06     4295.45    144.82 o 
  -3   7  13     5270.15     5615.38    174.40 o 
  -2   7  13     3492.10     3299.32    185.14 o 
  -1   7  13     3615.61     3449.25    194.83 o 
   0   7  13     3539.92     3402.46    196.71 o 
   1   7  13     1384.66     1576.59    149.55 o 
 -12   8  13        9.41       55.74     35.89 o 
 -11   8  13        3.30       89.98     37.90 o 
 -10   8  13       10.38       30.05     31.97 o 
  -9   8  13      468.81      407.09     52.97 o 
  -8   8  13      204.69      265.79     44.19 o 
  -7   8  13        0.75        1.02     22.95 o 
  -6   8  13       57.09      108.21     31.99 o 
  -5   8  13        9.73       27.59     25.37 o 
  -4   8  13        0.68       88.06     33.27 o 
  -3   8  13        2.85      106.91     52.57 o 
  -2   8  13        2.66       96.22     51.69 o 
  -1   8  13        2.02       73.08     48.67 o 
   0   8  13       71.58      131.06     58.36 o 
   1   8  13      150.26       97.73     59.87 o 
 -11   9  13     1424.52     1387.68     93.06 o 
 -10   9  13     1632.50     1643.35    154.95 o 
  -9   9  13      452.70      424.38     55.44 o 
  -8   9  13       93.64       63.53     36.29 o 
  -7   9  13      339.21      452.94     53.54 o 
  -6   9  13      583.36      513.57     55.23 o 
  -5   9  13     2720.93     2711.89    125.59 o 
  -4   9  13     4758.38     4783.21    228.03 o 
  -3   9  13     5047.49     4068.69    208.91 o 
  -2   9  13     5509.30     5729.04    264.38 o 
  -1   9  13     3100.94     3109.78    184.51 o 
   0   9  13     2622.27     2422.17    166.53 o 
   1   9  13     1303.08     1512.32    151.68 o 
 -11  10  13        3.40       99.47     50.25 o 
 -10  10  13       58.41        9.74     40.88 o 
  -9  10  13      690.94      581.06     61.59 o 
  -8  10  13      374.89      309.34     47.53 o 
  -7  10  13      147.13      159.64     38.65 o 
  -6  10  13       17.29       30.93     35.97 o 
  -5  10  13       54.34       50.56     44.15 o 
  -4  10  13      152.67      126.28     51.32 o 
  -3  10  13      114.83      178.73     58.86 o 
  -2  10  13        1.16       79.74     50.06 o 
  -1  10  13       13.88      130.18     59.24 o 
   0  10  13       15.73        0.00     43.64 o 
 -11  11  13     1396.73     1423.06     94.73 o 
 -10  11  13      805.48      811.65     73.42 o 
  -9  11  13      101.42       90.63     41.88 o 
  -8  11  13      147.81      148.29     39.03 o 
  -7  11  13      217.17      217.97     40.86 o 
  -6  11  13      659.10      771.88     97.85 o 
  -5  11  13     1955.58     1826.63    132.44 o 
  -4  11  13     4340.74     4200.50    215.20 o 
  -3  11  13     4313.16     4263.01    219.48 o 
  -2  11  13     2859.68     2929.67    180.11 o 
  -1  11  13     2985.27     2906.28    181.12 o 
   0  11  13     2715.75     2661.77    182.75 o 
 -11  12  13       94.84       95.31     41.99 o 
 -10  12  13      154.02      124.77     38.10 o 
  -9  12  13      240.84      210.54     65.72 o 
  -8  12  13      104.03      158.37     39.53 o 
  -7  12  13      522.83      419.94     65.28 o 
  -6  12  13       41.02       29.93     44.40 o 
  -5  12  13        4.89       66.91     43.52 o 
  -4  12  13       78.73      134.20     57.10 o 
  -3  12  13        2.59        0.00     43.39 o 
  -2  12  13       14.92       32.95     44.65 o 
  -1  12  13        2.24       28.93     47.29 o 
   0  12  13       34.69       83.26     57.86 o 
 -10  13  13      768.53      775.73    105.15 o 
  -9  13  13      178.20      166.24     40.01 o 
  -8  13  13       15.56        2.89     27.95 o 
  -7  13  13      169.92       87.41     49.93 o 
  -6  13  13     1579.63     1647.52    134.58 o 
  -5  13  13     1518.77     1577.34    133.45 o 
  -4  13  13     3190.38     2794.97    170.05 o 
  -3  13  13     3613.09     3783.68    205.77 o 
  -2  13  13     2182.20     2253.76    157.47 o 
  -1  13  13     2832.85     2572.22    173.57 o 
   0  13  13     2688.82     2871.44    189.67 o 
 -10  14  13        0.65        0.00     28.81 o 
  -9  14  13       23.54        0.00     30.83 o 
  -8  14  13      156.77      106.28     51.19 o 
  -7  14  13      239.75      174.32     55.09 o 
  -6  14  13      263.24      385.12     74.96 o 
  -5  14  13      101.04      111.81     51.57 o 
  -4  14  13       40.81       34.84     45.53 o 
  -3  14  13        9.82      112.95     54.46 o 
  -2  14  13        0.51        0.00     41.76 o 
  -1  14  13       13.76      148.67     60.12 o 
  -9  15  13      483.20      532.53     92.07 o 
  -8  15  13        0.95        0.00     42.13 o 
  -7  15  13       13.32       82.26     50.31 o 
  -6  15  13     1271.82     1477.10    132.06 o 
  -5  15  13     1491.07     1264.67    124.14 o 
  -4  15  13     2247.34     2375.63    160.99 o 
  -3  15  13     4548.62     4247.16    224.89 o 
  -2  15  13     2855.57     2555.49    171.43 o 
  -1  15  13     2615.72     2630.08    180.86 o 
  -9  16  13       20.84        5.16     47.42 o 
  -8  16  13      314.83      234.70     66.66 o 
  -7  16  13      248.63      177.97     61.76 o 
  -6  16  13      428.14      382.73     78.36 o 
  -5  16  13      335.91      350.16     77.35 o 
  -4  16  13       97.05       56.98     51.94 o 
  -3  16  13       91.70      180.24     66.66 o 
  -2  16  13        1.75       18.36     46.54 o 
  -8  17  13        2.80       10.82     46.66 o 
  -7  17  13       51.56       65.78     48.42 o 
  -6  17  13     1214.42     1120.40    120.74 o 
  -5  17  13     1222.85     1544.77    138.10 o 
  -4  17  13     1178.36     1138.76    125.90 o 
  -3  17  13     2811.98     2675.10    175.20 o 
  -2  17  13     2511.26     2358.53    167.53 o 
  -7  18  13      465.83      370.41     77.48 o 
  -6  18  13      607.99      562.46     92.57 o 
  -5  18  13       98.64       96.85     54.21 o 
  -4  18  13        1.25        0.00     40.25 o 
  -3  18  13       46.41      103.01     56.47 o 
  -6  19  13     1259.11     1256.49    129.55 o 
  -5  19  13     1052.03      867.47    112.95 o 
 -12   0  14      107.38       22.01     47.04 o 
 -11   0  14      149.67       44.02     51.44 o 
 -10   0  14     1062.13      876.27    106.78 o 
  -9   0  14     1076.25     1056.76    113.20 o 
  -8   0  14      866.20     1211.84    118.61 o 
  -7   0  14     3427.34     3400.57    183.76 o 
  -6   0  14     4138.79     4051.71    205.01 o 
  -5   0  14     4089.30     4311.94    213.19 o 
  -4   0  14     7163.04     6868.81    288.53 o 
  -3   0  14     4924.77     4677.82    228.41 o 
  -2   0  14     1864.46     1840.84    135.59 o 
  -1   0  14       55.61       66.91     50.06 o 
   0   0  14        5.28        0.00     37.36 o 
 -12   1  14        0.71       10.35     32.92 o 
 -11   1  14        0.97        0.00     27.96 o 
 -10   1  14        5.28        0.00     58.49 o 
  -9   1  14       51.65       91.59     35.32 o 
  -8   1  14       87.05      104.48     59.30 o 
  -7   1  14        0.30       81.65     36.91 o 
  -6   1  14       44.38       85.85     34.73 o 
  -5   1  14        0.01      147.44     43.71 o 
  -4   1  14        2.48      116.11     44.34 o 
  -3   1  14       16.61       63.69     34.83 o 
  -2   1  14      104.40      169.80     44.10 o 
  -1   1  14        5.81       18.49     30.08 o 
   0   1  14        1.90        0.00     30.56 o 
 -12   2  14       70.51      105.48     39.88 o 
 -11   2  14       39.93       17.12     56.66 o 
 -10   2  14      584.05      501.67     59.82 o 
  -9   2  14     1686.51     1630.64     97.49 o 
  -8   2  14     1967.60     1844.07     93.60 o 
  -7   2  14     4224.60     4338.87    150.12 o 
  -6   2  14     4444.66     4185.95    146.82 o 
  -5   2  14     6234.34     6449.49    195.22 o 
  -4   2  14     5290.79     5201.12    185.58 o 
  -3   2  14     1475.08     1487.14     91.11 o 
  -2   2  14     1524.09     1664.98     97.02 o 
  -1   2  14       61.87       96.48     56.72 o 
   0   2  14        1.00        6.80     34.65 o 
 -12   3  14        3.49        1.87     32.97 o 
 -11   3  14       20.02        0.00     31.18 o 
 -10   3  14       53.89        0.00     27.93 o 
  -9   3  14       91.54       32.97     31.34 o 
  -8   3  14      242.01      254.71     45.00 o 
  -7   3  14       20.40      187.40     39.20 o 
  -6   3  14      283.57      268.30     44.56 o 
  -5   3  14       16.76      199.84     41.68 o 
  -4   3  14      228.21      396.38     52.68 o 
  -3   3  14      261.78      235.87     84.46 o 
  -2   3  14        4.30       35.26     32.81 o 
  -1   3  14      202.03      181.58     89.55 o 
   0   3  14        0.54        0.88     46.16 o 
 -11   4  14        0.79        0.00     37.42 o 
 -10   4  14      211.64      158.88     39.91 o 
  -9   4  14     2173.05     2047.03    102.47 o 
  -8   4  14     3593.33     3540.56    187.66 o 
  -7   4  14     4841.19     4881.60    163.27 o 
  -6   4  14     4056.98     4217.54    146.81 o 
  -5   4  14     5156.95     4969.41    163.91 o 
  -4   4  14     3888.87     3894.50    275.95 o 
  -3   4  14      636.74      821.03     72.79 o 
  -2   4  14      797.44      875.70    120.56 o 
  -1   4  14       44.47       41.38     49.18 o 
   0   4  14       10.79       61.25     55.09 o 
 -11   5  14       55.58       58.91     40.88 o 
 -10   5  14       95.17       25.95     31.55 o 
  -9   5  14        3.72       43.24     30.48 o 
  -8   5  14       37.93      180.58     73.83 o 
  -7   5  14       11.05      138.66     38.95 o 
  -6   5  14      379.43      421.37     53.65 o 
  -5   5  14      190.47      264.84     46.54 o 
  -4   5  14       30.52       39.61     35.78 o 
  -3   5  14       42.90       18.29     31.19 o 
  -2   5  14       11.02       17.35     30.97 o 
  -1   5  14       14.29        3.02     41.38 o 
   0   5  14      233.04      130.05     60.50 o 
 -11   6  14        8.83        0.00     30.64 o 
 -10   6  14      317.10      311.57     51.13 o 
  -9   6  14     1417.66     1475.61     92.31 o 
  -8   6  14     3240.68     3251.92    127.60 o 
  -7   6  14     5326.05     4984.49    366.32 o 
  -6   6  14     3522.52     3499.46    157.41 o 
  -5   6  14     2816.54     2994.79    121.05 o 
  -4   6  14     2698.10     2671.57    130.68 o 
  -3   6  14      926.77     1059.17    108.23 o 
  -2   6  14     1004.05     1093.61    121.75 o 
  -1   6  14      280.73      277.33     73.96 o 
   0   6  14       91.20       45.66     52.07 o 
 -11   7  14       48.39       13.07     33.83 o 
 -10   7  14       73.11      129.19     38.70 o 
  -9   7  14        5.00       67.50     34.09 o 
  -8   7  14      160.51      204.56     40.24 o 
  -7   7  14       72.19      268.21     52.39 o 
  -6   7  14       67.08       99.26     34.68 o 
  -5   7  14       30.71      135.67     37.71 o 
  -4   7  14       72.11       99.03     37.18 o 
  -3   7  14      193.06       75.84     49.43 o 
  -2   7  14        0.38        4.65     42.51 o 
  -1   7  14       26.67       42.39     52.70 o 
 -11   8  14        6.83        0.00     45.28 o 
 -10   8  14      281.04      294.14     52.95 o 
  -9   8  14      848.14      740.10     71.22 o 
  -8   8  14     3667.01     3542.28    133.73 o 
  -7   8  14     5034.98     5194.16    169.48 o 
  -6   8  14     3455.18     3619.75    135.19 o 
  -5   8  14     3763.10     4101.50    391.03 o 
  -4   8  14     1762.63     1843.23    148.92 o 
  -3   8  14      866.81      943.44    114.33 o 
  -2   8  14      931.46      872.37    114.08 o 
  -1   8  14      438.29      404.49     84.39 o 
 -11   9  14       14.11        0.00     31.85 o 
 -10   9  14      204.31      184.97     45.47 o 
  -9   9  14      164.75      149.43     41.13 o 
  -8   9  14      101.49       90.64     35.34 o 
  -7   9  14      212.72      268.94     47.29 o 
  -6   9  14       45.40       66.06     33.52 o 
  -5   9  14      539.94      656.42     95.97 o 
  -4   9  14      327.19      206.65     61.88 o 
  -3   9  14      701.98      653.27     99.11 o 
  -2   9  14        6.42      136.21     60.75 o 
  -1   9  14        3.34       42.64     49.68 o 
 -10  10  14      310.44      317.11     52.50 o 
  -9  10  14      710.40      673.97     68.12 o 
  -8  10  14     3091.78     3182.90    128.00 o 
  -7  10  14     3235.62     3334.18    129.73 o 
  -6  10  14     3762.62     3923.54    206.52 o 
  -5  10  14     5156.17     4871.26    238.85 o 
  -4  10  14     2762.33     2608.95    167.66 o 
  -3  10  14      911.47     1084.05    124.27 o 
  -2  10  14      535.17      680.94    103.01 o 
  -1  10  14      463.73      347.64     81.00 o 
 -10  11  14      120.57       83.39     66.09 o 
  -9  11  14      112.15      132.94     39.95 o 
  -8  11  14       29.02       59.25     33.81 o 
  -7  11  14      115.34      154.38     42.47 o 
  -6  11  14       25.98      144.26     60.62 o 
  -5  11  14      402.78      471.40     83.77 o 
  -4  11  14      200.85      244.63     67.79 o 
  -3  11  14      299.82      362.36     78.61 o 
  -2  11  14       52.86       60.12     52.07 o 
 -10  12  14      250.04      302.62     74.46 o 
  -9  12  14     1312.85     1555.68     95.59 o 
  -8  12  14     1971.44     1866.84     99.07 o 
  -7  12  14     2377.11     2213.38    152.82 o 
  -6  12  14     2991.42     2529.21    165.02 o 
  -5  12  14     3616.67     3304.73    195.08 o 
  -4  12  14     4212.50     4098.37    218.97 o 
  -3  12  14     1748.41     1459.87    140.36 o 
  -2  12  14      489.15      511.15     92.82 o 
  -9  13  14       90.22      146.29     45.28 o 
  -8  13  14       30.37       53.45     46.66 o 
  -7  13  14        4.04        3.65     49.56 o 
  -6  13  14       75.04       72.19     54.71 o 
  -5  13  14       11.08       55.22     51.82 o 
  -4  13  14        4.70      187.28     61.76 o 
  -3  13  14       46.74       85.78     54.71 o 
  -2  13  14      204.38      223.50     69.18 o 
  -9  14  14     1341.99     1197.00    126.15 o 
  -8  14  14     1348.25     1202.66    126.66 o 
  -7  14  14     1770.87     1821.97    147.16 o 
  -6  14  14     2572.05     2715.23    171.93 o 
  -5  14  14     3019.79     2875.97    179.86 o 
  -4  14  14     3128.81     2978.47    188.41 o 
  -3  14  14     1466.55     1489.80    145.65 o 
  -8  15  14       90.16      223.00     68.80 o 
  -7  15  14       37.50      218.97     69.68 o 
  -6  15  14      149.40      141.37     64.40 o 
  -5  15  14       17.62       70.31     53.20 o 
  -4  15  14       26.58      165.14     63.01 o 
  -7  16  14     1802.21     1734.94    149.29 o 
  -6  16  14     1767.39     1826.00    151.68 o 
  -5  16  14     2534.58     2605.17    172.44 o 
 -11   1  15     1784.76     1787.95    308.65 o 
 -10   1  15     2958.89     2909.78    126.60 o 
  -9   1  15     1884.10     1998.38    193.00 o 
  -8   1  15     1910.12     1951.87    104.66 o 
  -7   1  15     2060.04     2186.76    281.30 o 
  -6   1  15     2390.16     2292.06    108.80 o 
  -5   1  15      276.10      252.11     56.66 o 
  -4   1  15        1.82       60.67     35.06 o 
  -3   1  15        8.75       50.77     33.00 o 
  -2   1  15     2061.61     1883.76    105.09 o 
 -11   2  15        0.16       15.02     36.73 o 
 -10   2  15       48.25      140.11     43.09 o 
  -9   2  15        1.20      112.64     40.86 o 
  -8   2  15       70.09       87.56     42.39 o 
  -7   2  15       11.50       51.73     35.59 o 
  -6   2  15      133.70      182.40    109.05 o 
  -5   2  15       49.52       49.11     34.35 o 
  -4   2  15      127.86       82.50     37.87 o 
  -3   2  15        7.33        0.00     27.62 o 
  -2   2  15        4.90        0.00     34.94 o 
 -11   3  15     2044.54     1929.32    162.63 o 
 -10   3  15     2709.05     2908.36    127.22 o 
  -9   3  15     2041.76     2120.93    106.79 o 
  -8   3  15     2156.83     2251.91    108.81 o 
  -7   3  15     1688.02     1558.11     96.74 o 
  -6   3  15     1625.59     1560.18    159.36 o 
  -5   3  15      216.49      230.29     53.71 o 
  -4   3  15       79.27       64.38     34.02 o 
  -3   3  15        2.57        0.00     49.56 o 
  -2   3  15      662.15      720.56     75.65 o 
 -11   4  15       22.05      173.06     44.53 o 
 -10   4  15       42.10      127.07     41.12 o 
  -9   4  15        0.78        5.89     32.47 o 
  -8   4  15      373.20      426.54     59.02 o 
  -7   4  15       45.89       80.47     37.93 o 
  -6   4  15      100.07       40.44     70.43 o 
  -5   4  15        0.55        0.00     28.31 o 
  -4   4  15        0.90        0.00     28.61 o 
  -3   4  15       28.56       17.74     33.14 o 
  -2   4  15        9.05        3.91     33.44 o 
 -10   5  15     2083.48     2044.08    106.01 o 
  -9   5  15     2086.22     2203.62    110.04 o 
  -8   5  15     2696.10     2727.35    121.53 o 
  -7   5  15     2631.75     2449.81    122.13 o 
  -6   5  15     1194.21     1368.34    116.15 o 
  -5   5  15      220.71      194.18     44.62 o 
  -4   5  15       10.81       44.88     32.55 o 
  -3   5  15      236.32      283.05     49.60 o 
  -2   5  15      593.34      583.47     97.98 o 
 -10   6  15       18.75       51.16     34.99 o 
  -9   6  15       53.84      109.68     38.64 o 
  -8   6  15       63.11      202.10     46.95 o 
  -7   6  15       46.74      123.05     41.36 o 
  -6   6  15       77.74      144.53     40.55 o 
  -5   6  15      157.81      169.58     43.61 o 
  -4   6  15      277.82      278.91     49.39 o 
  -3   6  15      137.39       49.93     51.57 o 
  -2   6  15        3.42       14.21     47.54 o 
 -10   7  15     1900.14     1919.51    105.84 o 
  -9   7  15     3022.90     2820.21    124.58 o 
  -8   7  15     3248.64     3226.82    134.08 o 
  -7   7  15     2215.74     2082.37    105.68 o 
  -6   7  15     1082.48     1245.17     87.77 o 
  -5   7  15      240.46      160.00     42.01 o 
  -4   7  15       27.29        0.00     39.37 o 
  -3   7  15      292.00      413.92     87.54 o 
  -2   7  15      822.63      978.28    124.77 o 
 -10   8  15        5.59      103.45     62.45 o 
  -9   8  15      191.21      258.66     62.45 o 
  -8   8  15        0.26       77.89     37.96 o 
  -7   8  15        0.19       23.26     31.72 o 
  -6   8  15       39.34       16.74     32.38 o 
  -5   8  15      307.55      189.67     63.52 o 
  -4   8  15       66.47       29.18     44.65 o 
  -3   8  15        0.93        5.28     44.02 o 
  -9   9  15     3674.00     3589.55    142.36 o 
  -8   9  15     2578.16     2663.66    162.56 o 
  -7   9  15      997.33     1053.91     92.44 o 
  -6   9  15     1129.62     1120.65    124.77 o 
  -5   9  15      409.64      367.51     82.01 o 
  -4   9  15        1.37        0.00     40.25 o 
  -3   9  15       93.41       73.96     58.36 o 
  -9  10  15       87.72      199.50     46.07 o 
  -8  10  15        0.09      116.05     40.30 o 
  -7  10  15       67.86       31.65     35.78 o 
  -6  10  15       13.12       69.30     49.93 o 
  -5  10  15      114.81       81.00     55.59 o 
  -4  10  15       79.29       60.37     51.06 o 
  -3  10  15        5.12       10.94     48.93 o 
  -9  11  15     2881.49     3076.85    131.88 o 
  -8  11  15     1614.35     1753.75    108.61 o 
  -7  11  15      817.10      745.72    105.78 o 
  -6  11  15      973.36      981.55    118.86 o 
  -5  11  15      347.28      254.82     71.31 o 
  -4  11  15        8.88      113.20     56.98 o 
  -8  12  15        1.01        0.00     48.55 o 
  -7  12  15        4.43        0.00     46.16 o 
  -6  12  15      187.64      286.51     76.97 o 
  -5  12  15      221.83      236.58     72.57 o 
  -7  13  15      937.39      896.02    116.34 o 
  -6  13  15     1071.67      969.72    120.87 o 
  -9   0  16      139.09       69.93     51.57 o 
  -8   0  16        2.01        0.00     43.14 o 
  -7   0  16       41.53      139.11     57.48 o 
  -6   0  16     3217.66     3009.79    187.03 o 
  -5   0  16     1746.10     1557.97    142.75 o 
  -4   0  16     1192.92     1136.00    128.67 o 
  -9   1  16        0.55        0.00     30.80 o 
  -8   1  16        1.77       15.37     32.62 o 
  -7   1  16        9.71        0.00     32.36 o 
  -6   1  16       77.75      170.56     42.44 o 
  -5   1  16       15.42        0.00     30.31 o 
  -4   1  16      117.93       81.49     40.36 o 
  -9   2  16      337.29      239.44     74.46 o 
  -8   2  16        3.38        1.93     30.22 o 
  -7   2  16      109.63       43.38     33.92 o 
  -6   2  16     2340.75     2073.39    107.37 o 
  -5   2  16     1399.08     1754.70    106.56 o 
  -4   2  16     1247.86     1286.63     95.61 o 
  -9   3  16        6.85        6.72     34.29 o 
  -8   3  16        4.17        0.00     30.15 o 
  -7   3  16        3.56        2.36     57.42 o 
  -6   3  16      179.99      247.06     89.36 o 
  -5   3  16      111.40       90.07     38.18 o 
  -4   3  16      320.61      370.02     57.48 o 
  -9   4  16      461.91      354.59    114.08 o 
  -8   4  16       67.42        0.00     33.02 o 
  -7   4  16       75.50        0.00     30.33 o 
  -6   4  16     1082.51     1112.94     88.04 o 
  -5   4  16      582.93      766.59     79.55 o 
  -4   4  16     1822.61     1976.50    110.94 o 
  -9   5  16       20.52       26.08     34.31 o 
  -8   5  16        0.17        0.00     31.32 o 
  -7   5  16        2.04        0.00     32.06 o 
  -6   5  16       18.56       14.85     38.36 o 
  -5   5  16      194.47      185.81     46.92 o 
  -8   6  16      170.89       69.07     63.14 o 
  -7   6  16        0.81        0.00     31.85 o 
  -6   6  16      447.87      413.53     60.79 o 
  -5   6  16      550.48      565.98    131.31 o 
  -8   7  16       49.74        6.19     37.53 o 
  -7   7  16        1.69        0.00     32.66 o 
  -6   7  16       76.23       49.89     35.15 o 
  -5   7  16       61.05       32.95     52.32 o 
  -7   8  16        1.66        0.00     30.58 o 
  -6   8  16      199.64      195.20     66.03 o 
                                                 
